# Supplementary material for: Learning to Select Supplier Portfolios for Service Supply Chain
Source: PLoS One. 2016 May 19;11(5):e0155672. doi: 10.1371/journal.pone.0155672 (PMC4873154; doi:10.1371/journal.pone.0155672)
Supplement: S1 Suppliers and Labeled Orders — In the compressed file S1_Suppliers_and_Labeled_Orders.zip, we can find 7 text files which are the needed data for our experiments. “S1_File_orders.txt” stores the labeled orders. “S1_File_suppliers-I.txt” stores the supplier information in Level I. Similarly, “S1_File_suppliers-II-1.txt, S1_File_suppliers-II-2.txt, S1_File_suppliers-III-1.txt, S1_File_suppliers-III-2.txt, S1_File_suppliers-III-3.txt” are the supplier information for specific categories. (ZIP) [file pone.0155672.s001.zip]

Archive with 19 entries (16 files):
- S1_Data/
- S1_Data/.DS_Store
- __MACOSX/
- __MACOSX/S1_Data/
- __MACOSX/S1_Data/._.DS_Store
- S1_Data/S1_file_orders.txt
- S1_Data/S1_file_suppliers-I.txt
- __MACOSX/S1_Data/._S1_file_suppliers-I.txt
- S1_Data/S1_file_suppliers-II-1.txt
- __MACOSX/S1_Data/._S1_file_suppliers-II-1.txt
- S1_Data/S1_File_suppliers-II-2.txt
- __MACOSX/S1_Data/._S1_File_suppliers-II-2.txt
- S1_Data/S1_File_suppliers-III-1.txt
- __MACOSX/S1_Data/._S1_File_suppliers-III-1.txt
- S1_Data/S1_File_suppliers-III-2.txt
- __MACOSX/S1_Data/._S1_File_suppliers-III-2.txt
- S1_Data/S1_File_suppliers-III-3.txt
- __MACOSX/S1_Data/._S1_File_suppliers-III-3.txt
- __MACOSX/._S1_Data
