# Supplementary material for: Learning to Select Supplier Portfolios for Service Supply Chain
Source: PLoS One. 2016 May 19;11(5):e0155672. doi: 10.1371/journal.pone.0155672 (PMC4873154; doi:10.1371/journal.pone.0155672)
Supplement: S1 Suppliers and Labeled Orders — In the compressed file S1_Suppliers_and_Labeled_Orders.zip, we can find 7 text files which are the needed data for our experiments. “S1_File_orders.txt” stores the labeled orders. “S1_File_suppliers-I.txt” stores the supplier information in Level I. Similarly, “S1_File_suppliers-II-1.txt, S1_File_suppliers-II-2.txt, S1_File_suppliers-III-1.txt, S1_File_suppliers-III-2.txt, S1_File_suppliers-III-3.txt” are the supplier information for specific categories. (ZIP) [file pone.0155672.s001.zip › S1_Data/S1_file_orders.txt]

order-1	7.0	8.0	1.0	7.0	1.0	6.0	3.6429338,3.6429338	0.06488806	0.79239017	0.91838324	III-1-5	III-2-7	III-3-5	II-1-6	II-2-1	I-1-6	4.0
order-1	7.0	8.0	1.0	7.0	1.0	6.0	3.6429338,3.6429338	0.06488806	0.79239017	0.91838324	III-1-1	III-2-4	III-3-4	II-1-10	II-2-10	I-1-3	0.0
order-1	7.0	8.0	1.0	7.0	1.0	6.0	3.6429338,3.6429338	0.06488806	0.79239017	0.91838324	III-1-9	III-2-2	III-3-3	II-1-3	II-2-4	I-1-4	4.0
order-1	7.0	8.0	1.0	7.0	1.0	6.0	3.6429338,3.6429338	0.06488806	0.79239017	0.91838324	III-1-8	III-2-7	III-3-7	II-1-9	II-2-2	I-1-9	4.0
order-1	7.0	8.0	1.0	7.0	1.0	6.0	3.6429338,3.6429338	0.06488806	0.79239017	0.91838324	III-1-1	III-2-5	III-3-1	II-1-7	II-2-9	I-1-7	2.0
order-1	7.0	8.0	1.0	7.0	1.0	6.0	3.6429338,3.6429338	0.06488806	0.79239017	0.91838324	III-1-4	III-2-5	III-3-5	II-1-3	II-2-10	I-1-4	1.0
order-1	7.0	8.0	1.0	7.0	1.0	6.0	3.6429338,3.6429338	0.06488806	0.79239017	0.91838324	III-1-3	III-2-4	III-3-3	II-1-7	II-2-4	I-1-5	2.0
order-1	7.0	8.0	1.0	7.0	1.0	6.0	3.6429338,3.6429338	0.06488806	0.79239017	0.91838324	III-1-7	III-2-8	III-3-6	II-1-9	II-2-10	I-1-4	2.0
order-1	7.0	8.0	1.0	7.0	1.0	6.0	3.6429338,3.6429338	0.06488806	0.79239017	0.91838324	III-1-1	III-2-8	III-3-10	II-1-1	II-2-1	I-1-1	1.0
order-1	7.0	8.0	1.0	7.0	1.0	6.0	3.6429338,3.6429338	0.06488806	0.79239017	0.91838324	III-1-4	III-2-2	III-3-1	II-1-2	II-2-6	I-1-2	1.0
order-1	7.0	8.0	1.0	7.0	1.0	6.0	3.6429338,3.6429338	0.06488806	0.79239017	0.91838324	III-1-7	III-2-8	III-3-7	II-1-3	II-2-9	I-1-3	0.0
order-1	7.0	8.0	1.0	7.0	1.0	6.0	3.6429338,3.6429338	0.06488806	0.79239017	0.91838324	III-1-1	III-2-1	III-3-3	II-1-7	II-2-10	I-1-5	4.0
order-1	7.0	8.0	1.0	7.0	1.0	6.0	3.6429338,3.6429338	0.06488806	0.79239017	0.91838324	III-1-9	III-2-7	III-3-5	II-1-6	II-2-10	I-1-4	4.0
order-1	7.0	8.0	1.0	7.0	1.0	6.0	3.6429338,3.6429338	0.06488806	0.79239017	0.91838324	III-1-7	III-2-1	III-3-7	II-1-8	II-2-10	I-1-7	4.0
order-1	7.0	8.0	1.0	7.0	1.0	6.0	3.6429338,3.6429338	0.06488806	0.79239017	0.91838324	III-1-5	III-2-1	III-3-3	II-1-8	II-2-8	I-1-10	3.0
order-1	7.0	8.0	1.0	7.0	1.0	6.0	3.6429338,3.6429338	0.06488806	0.79239017	0.91838324	III-1-8	III-2-4	III-3-1	II-1-10	II-2-7	I-1-3	2.0
order-1	7.0	8.0	1.0	7.0	1.0	6.0	3.6429338,3.6429338	0.06488806	0.79239017	0.91838324	III-1-3	III-2-9	III-3-5	II-1-4	II-2-5	I-1-4	2.0
order-1	7.0	8.0	1.0	7.0	1.0	6.0	3.6429338,3.6429338	0.06488806	0.79239017	0.91838324	III-1-8	III-2-6	III-3-6	II-1-9	II-2-2	I-1-9	0.0
order-1	7.0	8.0	1.0	7.0	1.0	6.0	3.6429338,3.6429338	0.06488806	0.79239017	0.91838324	III-1-8	III-2-6	III-3-10	II-1-9	II-2-8	I-1-9	4.0
order-1	7.0	8.0	1.0	7.0	1.0	6.0	3.6429338,3.6429338	0.06488806	0.79239017	0.91838324	III-1-3	III-2-7	III-3-8	II-1-9	II-2-7	I-1-2	3.0
order-1	7.0	8.0	1.0	7.0	1.0	6.0	3.6429338,3.6429338	0.06488806	0.79239017	0.91838324	III-1-7	III-2-10	III-3-4	II-1-7	II-2-8	I-1-4	4.0
order-1	7.0	8.0	1.0	7.0	1.0	6.0	3.6429338,3.6429338	0.06488806	0.79239017	0.91838324	III-1-6	III-2-5	III-3-2	II-1-8	II-2-3	I-1-10	4.0
order-1	7.0	8.0	1.0	7.0	1.0	6.0	3.6429338,3.6429338	0.06488806	0.79239017	0.91838324	III-1-8	III-2-2	III-3-1	II-1-9	II-2-7	I-1-10	0.0
order-1	7.0	8.0	1.0	7.0	1.0	6.0	3.6429338,3.6429338	0.06488806	0.79239017	0.91838324	III-1-6	III-2-3	III-3-4	II-1-3	II-2-1	I-1-1	3.0
order-1	7.0	8.0	1.0	7.0	1.0	6.0	3.6429338,3.6429338	0.06488806	0.79239017	0.91838324	III-1-6	III-2-5	III-3-1	II-1-1	II-2-7	I-1-10	1.0
order-1	7.0	8.0	1.0	7.0	1.0	6.0	3.6429338,3.6429338	0.06488806	0.79239017	0.91838324	III-1-6	III-2-3	III-3-9	II-1-1	II-2-8	I-1-8	0.0
order-1	7.0	8.0	1.0	7.0	1.0	6.0	3.6429338,3.6429338	0.06488806	0.79239017	0.91838324	III-1-2	III-2-10	III-3-5	II-1-3	II-2-1	I-1-5	0.0
order-1	7.0	8.0	1.0	7.0	1.0	6.0	3.6429338,3.6429338	0.06488806	0.79239017	0.91838324	III-1-8	III-2-2	III-3-4	II-1-6	II-2-1	I-1-3	4.0
order-1	7.0	8.0	1.0	7.0	1.0	6.0	3.6429338,3.6429338	0.06488806	0.79239017	0.91838324	III-1-9	III-2-8	III-3-4	II-1-6	II-2-4	I-1-1	0.0
order-1	7.0	8.0	1.0	7.0	1.0	6.0	3.6429338,3.6429338	0.06488806	0.79239017	0.91838324	III-1-6	III-2-1	III-3-8	II-1-6	II-2-8	I-1-5	1.0
order-1	7.0	8.0	1.0	7.0	1.0	6.0	3.6429338,3.6429338	0.06488806	0.79239017	0.91838324	III-1-9	III-2-3	III-3-6	II-1-4	II-2-4	I-1-7	4.0
order-1	7.0	8.0	1.0	7.0	1.0	6.0	3.6429338,3.6429338	0.06488806	0.79239017	0.91838324	III-1-6	III-2-3	III-3-8	II-1-4	II-2-5	I-1-7	2.0
order-1	7.0	8.0	1.0	7.0	1.0	6.0	3.6429338,3.6429338	0.06488806	0.79239017	0.91838324	III-1-3	III-2-6	III-3-7	II-1-2	II-2-7	I-1-10	2.0
order-1	7.0	8.0	1.0	7.0	1.0	6.0	3.6429338,3.6429338	0.06488806	0.79239017	0.91838324	III-1-1	III-2-5	III-3-2	II-1-4	II-2-7	I-1-4	0.0
order-1	7.0	8.0	1.0	7.0	1.0	6.0	3.6429338,3.6429338	0.06488806	0.79239017	0.91838324	III-1-7	III-2-5	III-3-9	II-1-3	II-2-4	I-1-1	1.0
order-1	7.0	8.0	1.0	7.0	1.0	6.0	3.6429338,3.6429338	0.06488806	0.79239017	0.91838324	III-1-9	III-2-1	III-3-9	II-1-9	II-2-9	I-1-3	2.0
order-1	7.0	8.0	1.0	7.0	1.0	6.0	3.6429338,3.6429338	0.06488806	0.79239017	0.91838324	III-1-3	III-2-2	III-3-7	II-1-8	II-2-4	I-1-7	0.0
order-1	7.0	8.0	1.0	7.0	1.0	6.0	3.6429338,3.6429338	0.06488806	0.79239017	0.91838324	III-1-5	III-2-6	III-3-10	II-1-5	II-2-9	I-1-5	2.0
order-1	7.0	8.0	1.0	7.0	1.0	6.0	3.6429338,3.6429338	0.06488806	0.79239017	0.91838324	III-1-8	III-2-9	III-3-4	II-1-7	II-2-10	I-1-8	0.0
order-1	7.0	8.0	1.0	7.0	1.0	6.0	3.6429338,3.6429338	0.06488806	0.79239017	0.91838324	III-1-8	III-2-8	III-3-9	II-1-6	II-2-4	I-1-4	4.0
order-1	7.0	8.0	1.0	7.0	1.0	6.0	3.6429338,3.6429338	0.06488806	0.79239017	0.91838324	III-1-5	III-2-5	III-3-3	II-1-2	II-2-1	I-1-8	3.0
order-1	7.0	8.0	1.0	7.0	1.0	6.0	3.6429338,3.6429338	0.06488806	0.79239017	0.91838324	III-1-4	III-2-3	III-3-4	II-1-2	II-2-9	I-1-7	3.0
order-1	7.0	8.0	1.0	7.0	1.0	6.0	3.6429338,3.6429338	0.06488806	0.79239017	0.91838324	III-1-2	III-2-4	III-3-7	II-1-4	II-2-1	I-1-1	3.0
order-1	7.0	8.0	1.0	7.0	1.0	6.0	3.6429338,3.6429338	0.06488806	0.79239017	0.91838324	III-1-4	III-2-2	III-3-4	II-1-8	II-2-2	I-1-1	3.0
order-1	7.0	8.0	1.0	7.0	1.0	6.0	3.6429338,3.6429338	0.06488806	0.79239017	0.91838324	III-1-5	III-2-4	III-3-1	II-1-8	II-2-1	I-1-1	0.0
order-1	7.0	8.0	1.0	7.0	1.0	6.0	3.6429338,3.6429338	0.06488806	0.79239017	0.91838324	III-1-8	III-2-5	III-3-4	II-1-2	II-2-8	I-1-5	3.0
order-1	7.0	8.0	1.0	7.0	1.0	6.0	3.6429338,3.6429338	0.06488806	0.79239017	0.91838324	III-1-9	III-2-6	III-3-4	II-1-8	II-2-4	I-1-1	2.0
order-1	7.0	8.0	1.0	7.0	1.0	6.0	3.6429338,3.6429338	0.06488806	0.79239017	0.91838324	III-1-7	III-2-9	III-3-4	II-1-4	II-2-4	I-1-10	1.0
order-1	7.0	8.0	1.0	7.0	1.0	6.0	3.6429338,3.6429338	0.06488806	0.79239017	0.91838324	III-1-3	III-2-1	III-3-6	II-1-6	II-2-6	I-1-10	2.0
order-1	7.0	8.0	1.0	7.0	1.0	6.0	3.6429338,3.6429338	0.06488806	0.79239017	0.91838324	III-1-1	III-2-7	III-3-2	II-1-4	II-2-2	I-1-2	4.0
order-2	6.0	8.0	6.0	7.0	9.0	9.0	0.5298364,0.5298364	0.43841887	0.8815517	0.20013869	III-1-10	III-2-1	III-3-7	II-1-7	II-2-8	I-1-8	3.0
order-2	6.0	8.0	6.0	7.0	9.0	9.0	0.5298364,0.5298364	0.43841887	0.8815517	0.20013869	III-1-8	III-2-3	III-3-10	II-1-2	II-2-10	I-1-6	4.0
order-2	6.0	8.0	6.0	7.0	9.0	9.0	0.5298364,0.5298364	0.43841887	0.8815517	0.20013869	III-1-1	III-2-2	III-3-10	II-1-7	II-2-6	I-1-1	4.0
order-2	6.0	8.0	6.0	7.0	9.0	9.0	0.5298364,0.5298364	0.43841887	0.8815517	0.20013869	III-1-5	III-2-4	III-3-7	II-1-2	II-2-9	I-1-3	4.0
order-2	6.0	8.0	6.0	7.0	9.0	9.0	0.5298364,0.5298364	0.43841887	0.8815517	0.20013869	III-1-6	III-2-3	III-3-8	II-1-4	II-2-2	I-1-5	0.0
order-2	6.0	8.0	6.0	7.0	9.0	9.0	0.5298364,0.5298364	0.43841887	0.8815517	0.20013869	III-1-6	III-2-1	III-3-6	II-1-2	II-2-6	I-1-6	1.0
order-2	6.0	8.0	6.0	7.0	9.0	9.0	0.5298364,0.5298364	0.43841887	0.8815517	0.20013869	III-1-6	III-2-8	III-3-9	II-1-9	II-2-7	I-1-1	2.0
order-2	6.0	8.0	6.0	7.0	9.0	9.0	0.5298364,0.5298364	0.43841887	0.8815517	0.20013869	III-1-6	III-2-5	III-3-8	II-1-4	II-2-2	I-1-7	0.0
order-2	6.0	8.0	6.0	7.0	9.0	9.0	0.5298364,0.5298364	0.43841887	0.8815517	0.20013869	III-1-10	III-2-1	III-3-8	II-1-7	II-2-8	I-1-2	4.0
order-2	6.0	8.0	6.0	7.0	9.0	9.0	0.5298364,0.5298364	0.43841887	0.8815517	0.20013869	III-1-7	III-2-1	III-3-10	II-1-4	II-2-4	I-1-3	0.0
order-2	6.0	8.0	6.0	7.0	9.0	9.0	0.5298364,0.5298364	0.43841887	0.8815517	0.20013869	III-1-5	III-2-2	III-3-10	II-1-4	II-2-8	I-1-4	3.0
order-2	6.0	8.0	6.0	7.0	9.0	9.0	0.5298364,0.5298364	0.43841887	0.8815517	0.20013869	III-1-7	III-2-10	III-3-1	II-1-7	II-2-10	I-1-8	3.0
order-2	6.0	8.0	6.0	7.0	9.0	9.0	0.5298364,0.5298364	0.43841887	0.8815517	0.20013869	III-1-8	III-2-1	III-3-4	II-1-9	II-2-4	I-1-10	4.0
order-2	6.0	8.0	6.0	7.0	9.0	9.0	0.5298364,0.5298364	0.43841887	0.8815517	0.20013869	III-1-6	III-2-7	III-3-3	II-1-8	II-2-3	I-1-1	3.0
order-2	6.0	8.0	6.0	7.0	9.0	9.0	0.5298364,0.5298364	0.43841887	0.8815517	0.20013869	III-1-1	III-2-3	III-3-4	II-1-6	II-2-8	I-1-2	3.0
order-2	6.0	8.0	6.0	7.0	9.0	9.0	0.5298364,0.5298364	0.43841887	0.8815517	0.20013869	III-1-5	III-2-8	III-3-1	II-1-10	II-2-1	I-1-5	4.0
order-2	6.0	8.0	6.0	7.0	9.0	9.0	0.5298364,0.5298364	0.43841887	0.8815517	0.20013869	III-1-8	III-2-7	III-3-3	II-1-9	II-2-10	I-1-9	3.0
order-2	6.0	8.0	6.0	7.0	9.0	9.0	0.5298364,0.5298364	0.43841887	0.8815517	0.20013869	III-1-8	III-2-5	III-3-10	II-1-2	II-2-3	I-1-1	4.0
order-2	6.0	8.0	6.0	7.0	9.0	9.0	0.5298364,0.5298364	0.43841887	0.8815517	0.20013869	III-1-10	III-2-9	III-3-1	II-1-7	II-2-3	I-1-10	0.0
order-2	6.0	8.0	6.0	7.0	9.0	9.0	0.5298364,0.5298364	0.43841887	0.8815517	0.20013869	III-1-5	III-2-4	III-3-3	II-1-3	II-2-8	I-1-5	3.0
order-2	6.0	8.0	6.0	7.0	9.0	9.0	0.5298364,0.5298364	0.43841887	0.8815517	0.20013869	III-1-1	III-2-7	III-3-7	II-1-4	II-2-6	I-1-2	4.0
order-2	6.0	8.0	6.0	7.0	9.0	9.0	0.5298364,0.5298364	0.43841887	0.8815517	0.20013869	III-1-9	III-2-2	III-3-7	II-1-1	II-2-5	I-1-7	1.0
order-2	6.0	8.0	6.0	7.0	9.0	9.0	0.5298364,0.5298364	0.43841887	0.8815517	0.20013869	III-1-10	III-2-1	III-3-2	II-1-9	II-2-5	I-1-6	3.0
order-2	6.0	8.0	6.0	7.0	9.0	9.0	0.5298364,0.5298364	0.43841887	0.8815517	0.20013869	III-1-5	III-2-3	III-3-10	II-1-9	II-2-3	I-1-2	3.0
order-2	6.0	8.0	6.0	7.0	9.0	9.0	0.5298364,0.5298364	0.43841887	0.8815517	0.20013869	III-1-1	III-2-7	III-3-10	II-1-4	II-2-3	I-1-9	0.0
order-2	6.0	8.0	6.0	7.0	9.0	9.0	0.5298364,0.5298364	0.43841887	0.8815517	0.20013869	III-1-2	III-2-5	III-3-9	II-1-8	II-2-7	I-1-8	1.0
order-2	6.0	8.0	6.0	7.0	9.0	9.0	0.5298364,0.5298364	0.43841887	0.8815517	0.20013869	III-1-3	III-2-4	III-3-8	II-1-5	II-2-4	I-1-8	2.0
order-2	6.0	8.0	6.0	7.0	9.0	9.0	0.5298364,0.5298364	0.43841887	0.8815517	0.20013869	III-1-5	III-2-5	III-3-3	II-1-4	II-2-10	I-1-8	1.0
order-2	6.0	8.0	6.0	7.0	9.0	9.0	0.5298364,0.5298364	0.43841887	0.8815517	0.20013869	III-1-5	III-2-4	III-3-3	II-1-6	II-2-1	I-1-5	0.0
order-2	6.0	8.0	6.0	7.0	9.0	9.0	0.5298364,0.5298364	0.43841887	0.8815517	0.20013869	III-1-10	III-2-7	III-3-4	II-1-5	II-2-8	I-1-1	1.0
order-2	6.0	8.0	6.0	7.0	9.0	9.0	0.5298364,0.5298364	0.43841887	0.8815517	0.20013869	III-1-1	III-2-6	III-3-2	II-1-10	II-2-6	I-1-5	0.0
order-2	6.0	8.0	6.0	7.0	9.0	9.0	0.5298364,0.5298364	0.43841887	0.8815517	0.20013869	III-1-4	III-2-4	III-3-10	II-1-7	II-2-6	I-1-5	1.0
order-2	6.0	8.0	6.0	7.0	9.0	9.0	0.5298364,0.5298364	0.43841887	0.8815517	0.20013869	III-1-8	III-2-2	III-3-9	II-1-7	II-2-8	I-1-3	4.0
order-2	6.0	8.0	6.0	7.0	9.0	9.0	0.5298364,0.5298364	0.43841887	0.8815517	0.20013869	III-1-5	III-2-5	III-3-6	II-1-3	II-2-10	I-1-9	4.0
order-2	6.0	8.0	6.0	7.0	9.0	9.0	0.5298364,0.5298364	0.43841887	0.8815517	0.20013869	III-1-5	III-2-2	III-3-6	II-1-8	II-2-3	I-1-8	2.0
order-2	6.0	8.0	6.0	7.0	9.0	9.0	0.5298364,0.5298364	0.43841887	0.8815517	0.20013869	III-1-9	III-2-7	III-3-7	II-1-1	II-2-2	I-1-6	4.0
order-2	6.0	8.0	6.0	7.0	9.0	9.0	0.5298364,0.5298364	0.43841887	0.8815517	0.20013869	III-1-9	III-2-3	III-3-9	II-1-9	II-2-2	I-1-5	1.0
order-2	6.0	8.0	6.0	7.0	9.0	9.0	0.5298364,0.5298364	0.43841887	0.8815517	0.20013869	III-1-5	III-2-3	III-3-5	II-1-3	II-2-3	I-1-5	1.0
order-2	6.0	8.0	6.0	7.0	9.0	9.0	0.5298364,0.5298364	0.43841887	0.8815517	0.20013869	III-1-4	III-2-3	III-3-8	II-1-8	II-2-4	I-1-10	0.0
order-2	6.0	8.0	6.0	7.0	9.0	9.0	0.5298364,0.5298364	0.43841887	0.8815517	0.20013869	III-1-10	III-2-4	III-3-10	II-1-5	II-2-4	I-1-9	2.0
order-2	6.0	8.0	6.0	7.0	9.0	9.0	0.5298364,0.5298364	0.43841887	0.8815517	0.20013869	III-1-4	III-2-4	III-3-2	II-1-1	II-2-5	I-1-3	2.0
order-2	6.0	8.0	6.0	7.0	9.0	9.0	0.5298364,0.5298364	0.43841887	0.8815517	0.20013869	III-1-3	III-2-8	III-3-8	II-1-7	II-2-10	I-1-2	4.0
order-2	6.0	8.0	6.0	7.0	9.0	9.0	0.5298364,0.5298364	0.43841887	0.8815517	0.20013869	III-1-9	III-2-3	III-3-5	II-1-7	II-2-3	I-1-7	1.0
order-2	6.0	8.0	6.0	7.0	9.0	9.0	0.5298364,0.5298364	0.43841887	0.8815517	0.20013869	III-1-6	III-2-1	III-3-2	II-1-7	II-2-1	I-1-6	4.0
order-2	6.0	8.0	6.0	7.0	9.0	9.0	0.5298364,0.5298364	0.43841887	0.8815517	0.20013869	III-1-5	III-2-1	III-3-4	II-1-6	II-2-1	I-1-7	3.0
order-2	6.0	8.0	6.0	7.0	9.0	9.0	0.5298364,0.5298364	0.43841887	0.8815517	0.20013869	III-1-7	III-2-7	III-3-8	II-1-1	II-2-6	I-1-9	3.0
order-2	6.0	8.0	6.0	7.0	9.0	9.0	0.5298364,0.5298364	0.43841887	0.8815517	0.20013869	III-1-8	III-2-7	III-3-5	II-1-1	II-2-5	I-1-1	4.0
order-2	6.0	8.0	6.0	7.0	9.0	9.0	0.5298364,0.5298364	0.43841887	0.8815517	0.20013869	III-1-1	III-2-8	III-3-5	II-1-10	II-2-8	I-1-10	1.0
order-2	6.0	8.0	6.0	7.0	9.0	9.0	0.5298364,0.5298364	0.43841887	0.8815517	0.20013869	III-1-3	III-2-9	III-3-2	II-1-5	II-2-1	I-1-10	4.0
order-2	6.0	8.0	6.0	7.0	9.0	9.0	0.5298364,0.5298364	0.43841887	0.8815517	0.20013869	III-1-8	III-2-2	III-3-5	II-1-9	II-2-10	I-1-1	3.0
order-3	7.0	1.0	0.0	8.0	8.0	7.0	1.1251545,1.1251545	0.5062213	0.46108592	0.2663417	III-1-6	III-2-5	III-3-9	II-1-8	II-2-7	I-1-5	1.0
order-3	7.0	1.0	0.0	8.0	8.0	7.0	1.1251545,1.1251545	0.5062213	0.46108592	0.2663417	III-1-10	III-2-10	III-3-10	II-1-6	II-2-1	I-1-4	2.0
order-3	7.0	1.0	0.0	8.0	8.0	7.0	1.1251545,1.1251545	0.5062213	0.46108592	0.2663417	III-1-1	III-2-1	III-3-4	II-1-2	II-2-3	I-1-1	3.0
order-3	7.0	1.0	0.0	8.0	8.0	7.0	1.1251545,1.1251545	0.5062213	0.46108592	0.2663417	III-1-3	III-2-4	III-3-4	II-1-8	II-2-10	I-1-5	2.0
order-3	7.0	1.0	0.0	8.0	8.0	7.0	1.1251545,1.1251545	0.5062213	0.46108592	0.2663417	III-1-5	III-2-3	III-3-5	II-1-3	II-2-8	I-1-4	3.0
order-3	7.0	1.0	0.0	8.0	8.0	7.0	1.1251545,1.1251545	0.5062213	0.46108592	0.2663417	III-1-9	III-2-2	III-3-7	II-1-2	II-2-3	I-1-1	2.0
order-3	7.0	1.0	0.0	8.0	8.0	7.0	1.1251545,1.1251545	0.5062213	0.46108592	0.2663417	III-1-2	III-2-4	III-3-6	II-1-9	II-2-2	I-1-2	0.0
order-3	7.0	1.0	0.0	8.0	8.0	7.0	1.1251545,1.1251545	0.5062213	0.46108592	0.2663417	III-1-10	III-2-1	III-3-5	II-1-2	II-2-9	I-1-10	2.0
order-3	7.0	1.0	0.0	8.0	8.0	7.0	1.1251545,1.1251545	0.5062213	0.46108592	0.2663417	III-1-9	III-2-9	III-3-10	II-1-2	II-2-10	I-1-10	3.0
order-3	7.0	1.0	0.0	8.0	8.0	7.0	1.1251545,1.1251545	0.5062213	0.46108592	0.2663417	III-1-1	III-2-3	III-3-10	II-1-4	II-2-9	I-1-5	4.0
order-3	7.0	1.0	0.0	8.0	8.0	7.0	1.1251545,1.1251545	0.5062213	0.46108592	0.2663417	III-1-3	III-2-5	III-3-4	II-1-5	II-2-2	I-1-5	2.0
order-3	7.0	1.0	0.0	8.0	8.0	7.0	1.1251545,1.1251545	0.5062213	0.46108592	0.2663417	III-1-3	III-2-8	III-3-8	II-1-1	II-2-8	I-1-10	4.0
order-3	7.0	1.0	0.0	8.0	8.0	7.0	1.1251545,1.1251545	0.5062213	0.46108592	0.2663417	III-1-1	III-2-6	III-3-10	II-1-10	II-2-1	I-1-1	0.0
order-3	7.0	1.0	0.0	8.0	8.0	7.0	1.1251545,1.1251545	0.5062213	0.46108592	0.2663417	III-1-7	III-2-10	III-3-6	II-1-4	II-2-9	I-1-5	0.0
order-3	7.0	1.0	0.0	8.0	8.0	7.0	1.1251545,1.1251545	0.5062213	0.46108592	0.2663417	III-1-5	III-2-2	III-3-10	II-1-9	II-2-4	I-1-5	0.0
order-3	7.0	1.0	0.0	8.0	8.0	7.0	1.1251545,1.1251545	0.5062213	0.46108592	0.2663417	III-1-7	III-2-9	III-3-7	II-1-5	II-2-7	I-1-9	1.0
order-3	7.0	1.0	0.0	8.0	8.0	7.0	1.1251545,1.1251545	0.5062213	0.46108592	0.2663417	III-1-2	III-2-6	III-3-3	II-1-2	II-2-6	I-1-7	4.0
order-3	7.0	1.0	0.0	8.0	8.0	7.0	1.1251545,1.1251545	0.5062213	0.46108592	0.2663417	III-1-6	III-2-8	III-3-3	II-1-10	II-2-7	I-1-8	3.0
order-3	7.0	1.0	0.0	8.0	8.0	7.0	1.1251545,1.1251545	0.5062213	0.46108592	0.2663417	III-1-8	III-2-6	III-3-9	II-1-6	II-2-10	I-1-7	1.0
order-3	7.0	1.0	0.0	8.0	8.0	7.0	1.1251545,1.1251545	0.5062213	0.46108592	0.2663417	III-1-8	III-2-8	III-3-6	II-1-7	II-2-7	I-1-7	3.0
order-3	7.0	1.0	0.0	8.0	8.0	7.0	1.1251545,1.1251545	0.5062213	0.46108592	0.2663417	III-1-1	III-2-1	III-3-10	II-1-9	II-2-6	I-1-2	0.0
order-3	7.0	1.0	0.0	8.0	8.0	7.0	1.1251545,1.1251545	0.5062213	0.46108592	0.2663417	III-1-1	III-2-3	III-3-4	II-1-7	II-2-2	I-1-3	0.0
order-3	7.0	1.0	0.0	8.0	8.0	7.0	1.1251545,1.1251545	0.5062213	0.46108592	0.2663417	III-1-8	III-2-5	III-3-9	II-1-7	II-2-10	I-1-3	1.0
order-3	7.0	1.0	0.0	8.0	8.0	7.0	1.1251545,1.1251545	0.5062213	0.46108592	0.2663417	III-1-6	III-2-1	III-3-7	II-1-6	II-2-4	I-1-10	3.0
order-3	7.0	1.0	0.0	8.0	8.0	7.0	1.1251545,1.1251545	0.5062213	0.46108592	0.2663417	III-1-5	III-2-2	III-3-8	II-1-1	II-2-8	I-1-6	2.0
order-3	7.0	1.0	0.0	8.0	8.0	7.0	1.1251545,1.1251545	0.5062213	0.46108592	0.2663417	III-1-7	III-2-8	III-3-6	II-1-7	II-2-4	I-1-6	4.0
order-3	7.0	1.0	0.0	8.0	8.0	7.0	1.1251545,1.1251545	0.5062213	0.46108592	0.2663417	III-1-2	III-2-8	III-3-8	II-1-2	II-2-1	I-1-6	4.0
order-3	7.0	1.0	0.0	8.0	8.0	7.0	1.1251545,1.1251545	0.5062213	0.46108592	0.2663417	III-1-10	III-2-8	III-3-1	II-1-7	II-2-5	I-1-1	0.0
order-3	7.0	1.0	0.0	8.0	8.0	7.0	1.1251545,1.1251545	0.5062213	0.46108592	0.2663417	III-1-5	III-2-2	III-3-7	II-1-1	II-2-2	I-1-8	4.0
order-3	7.0	1.0	0.0	8.0	8.0	7.0	1.1251545,1.1251545	0.5062213	0.46108592	0.2663417	III-1-5	III-2-10	III-3-10	II-1-5	II-2-8	I-1-1	0.0
order-3	7.0	1.0	0.0	8.0	8.0	7.0	1.1251545,1.1251545	0.5062213	0.46108592	0.2663417	III-1-5	III-2-4	III-3-5	II-1-1	II-2-4	I-1-1	2.0
order-3	7.0	1.0	0.0	8.0	8.0	7.0	1.1251545,1.1251545	0.5062213	0.46108592	0.2663417	III-1-5	III-2-1	III-3-1	II-1-7	II-2-3	I-1-4	2.0
order-3	7.0	1.0	0.0	8.0	8.0	7.0	1.1251545,1.1251545	0.5062213	0.46108592	0.2663417	III-1-1	III-2-5	III-3-10	II-1-6	II-2-6	I-1-1	2.0
order-3	7.0	1.0	0.0	8.0	8.0	7.0	1.1251545,1.1251545	0.5062213	0.46108592	0.2663417	III-1-1	III-2-5	III-3-10	II-1-6	II-2-9	I-1-2	3.0
order-3	7.0	1.0	0.0	8.0	8.0	7.0	1.1251545,1.1251545	0.5062213	0.46108592	0.2663417	III-1-6	III-2-8	III-3-2	II-1-5	II-2-8	I-1-2	3.0
order-3	7.0	1.0	0.0	8.0	8.0	7.0	1.1251545,1.1251545	0.5062213	0.46108592	0.2663417	III-1-6	III-2-6	III-3-9	II-1-8	II-2-7	I-1-2	4.0
order-3	7.0	1.0	0.0	8.0	8.0	7.0	1.1251545,1.1251545	0.5062213	0.46108592	0.2663417	III-1-2	III-2-5	III-3-7	II-1-6	II-2-4	I-1-8	2.0
order-3	7.0	1.0	0.0	8.0	8.0	7.0	1.1251545,1.1251545	0.5062213	0.46108592	0.2663417	III-1-3	III-2-8	III-3-2	II-1-8	II-2-1	I-1-9	2.0
order-3	7.0	1.0	0.0	8.0	8.0	7.0	1.1251545,1.1251545	0.5062213	0.46108592	0.2663417	III-1-4	III-2-5	III-3-8	II-1-3	II-2-2	I-1-9	0.0
order-3	7.0	1.0	0.0	8.0	8.0	7.0	1.1251545,1.1251545	0.5062213	0.46108592	0.2663417	III-1-1	III-2-1	III-3-9	II-1-1	II-2-8	I-1-4	1.0
order-3	7.0	1.0	0.0	8.0	8.0	7.0	1.1251545,1.1251545	0.5062213	0.46108592	0.2663417	III-1-4	III-2-10	III-3-4	II-1-1	II-2-8	I-1-8	0.0
order-3	7.0	1.0	0.0	8.0	8.0	7.0	1.1251545,1.1251545	0.5062213	0.46108592	0.2663417	III-1-8	III-2-5	III-3-1	II-1-9	II-2-10	I-1-2	1.0
order-3	7.0	1.0	0.0	8.0	8.0	7.0	1.1251545,1.1251545	0.5062213	0.46108592	0.2663417	III-1-8	III-2-10	III-3-6	II-1-6	II-2-7	I-1-9	0.0
order-3	7.0	1.0	0.0	8.0	8.0	7.0	1.1251545,1.1251545	0.5062213	0.46108592	0.2663417	III-1-10	III-2-1	III-3-1	II-1-10	II-2-2	I-1-5	2.0
order-3	7.0	1.0	0.0	8.0	8.0	7.0	1.1251545,1.1251545	0.5062213	0.46108592	0.2663417	III-1-4	III-2-2	III-3-3	II-1-6	II-2-2	I-1-2	3.0
order-3	7.0	1.0	0.0	8.0	8.0	7.0	1.1251545,1.1251545	0.5062213	0.46108592	0.2663417	III-1-7	III-2-8	III-3-2	II-1-4	II-2-4	I-1-6	0.0
order-3	7.0	1.0	0.0	8.0	8.0	7.0	1.1251545,1.1251545	0.5062213	0.46108592	0.2663417	III-1-10	III-2-10	III-3-8	II-1-5	II-2-5	I-1-2	3.0
order-3	7.0	1.0	0.0	8.0	8.0	7.0	1.1251545,1.1251545	0.5062213	0.46108592	0.2663417	III-1-7	III-2-10	III-3-7	II-1-4	II-2-5	I-1-10	0.0
order-3	7.0	1.0	0.0	8.0	8.0	7.0	1.1251545,1.1251545	0.5062213	0.46108592	0.2663417	III-1-2	III-2-10	III-3-4	II-1-8	II-2-9	I-1-5	2.0
order-3	7.0	1.0	0.0	8.0	8.0	7.0	1.1251545,1.1251545	0.5062213	0.46108592	0.2663417	III-1-6	III-2-7	III-3-10	II-1-3	II-2-1	I-1-3	0.0
order-4	7.0	4.0	4.0	9.0	4.0	7.0	0.9665799,0.9665799	0.9102898	0.36582762	0.056847632	III-1-8	III-2-1	III-3-2	II-1-2	II-2-4	I-1-5	4.0
order-4	7.0	4.0	4.0	9.0	4.0	7.0	0.9665799,0.9665799	0.9102898	0.36582762	0.056847632	III-1-8	III-2-8	III-3-9	II-1-1	II-2-5	I-1-6	2.0
order-4	7.0	4.0	4.0	9.0	4.0	7.0	0.9665799,0.9665799	0.9102898	0.36582762	0.056847632	III-1-1	III-2-7	III-3-2	II-1-7	II-2-2	I-1-3	4.0
order-4	7.0	4.0	4.0	9.0	4.0	7.0	0.9665799,0.9665799	0.9102898	0.36582762	0.056847632	III-1-4	III-2-8	III-3-3	II-1-5	II-2-9	I-1-10	4.0
order-4	7.0	4.0	4.0	9.0	4.0	7.0	0.9665799,0.9665799	0.9102898	0.36582762	0.056847632	III-1-9	III-2-10	III-3-9	II-1-4	II-2-4	I-1-5	1.0
order-4	7.0	4.0	4.0	9.0	4.0	7.0	0.9665799,0.9665799	0.9102898	0.36582762	0.056847632	III-1-3	III-2-6	III-3-9	II-1-7	II-2-9	I-1-4	0.0
order-4	7.0	4.0	4.0	9.0	4.0	7.0	0.9665799,0.9665799	0.9102898	0.36582762	0.056847632	III-1-5	III-2-8	III-3-4	II-1-2	II-2-9	I-1-9	0.0
order-4	7.0	4.0	4.0	9.0	4.0	7.0	0.9665799,0.9665799	0.9102898	0.36582762	0.056847632	III-1-7	III-2-5	III-3-2	II-1-7	II-2-7	I-1-1	4.0
order-4	7.0	4.0	4.0	9.0	4.0	7.0	0.9665799,0.9665799	0.9102898	0.36582762	0.056847632	III-1-5	III-2-1	III-3-1	II-1-4	II-2-9	I-1-5	2.0
order-4	7.0	4.0	4.0	9.0	4.0	7.0	0.9665799,0.9665799	0.9102898	0.36582762	0.056847632	III-1-4	III-2-1	III-3-4	II-1-3	II-2-3	I-1-1	3.0
order-4	7.0	4.0	4.0	9.0	4.0	7.0	0.9665799,0.9665799	0.9102898	0.36582762	0.056847632	III-1-3	III-2-10	III-3-7	II-1-5	II-2-9	I-1-6	2.0
order-4	7.0	4.0	4.0	9.0	4.0	7.0	0.9665799,0.9665799	0.9102898	0.36582762	0.056847632	III-1-1	III-2-10	III-3-3	II-1-7	II-2-4	I-1-10	4.0
order-4	7.0	4.0	4.0	9.0	4.0	7.0	0.9665799,0.9665799	0.9102898	0.36582762	0.056847632	III-1-8	III-2-2	III-3-5	II-1-2	II-2-8	I-1-4	3.0
order-4	7.0	4.0	4.0	9.0	4.0	7.0	0.9665799,0.9665799	0.9102898	0.36582762	0.056847632	III-1-6	III-2-2	III-3-9	II-1-8	II-2-1	I-1-9	3.0
order-4	7.0	4.0	4.0	9.0	4.0	7.0	0.9665799,0.9665799	0.9102898	0.36582762	0.056847632	III-1-8	III-2-1	III-3-1	II-1-10	II-2-1	I-1-2	1.0
order-4	7.0	4.0	4.0	9.0	4.0	7.0	0.9665799,0.9665799	0.9102898	0.36582762	0.056847632	III-1-7	III-2-4	III-3-3	II-1-1	II-2-7	I-1-5	3.0
order-4	7.0	4.0	4.0	9.0	4.0	7.0	0.9665799,0.9665799	0.9102898	0.36582762	0.056847632	III-1-1	III-2-10	III-3-2	II-1-2	II-2-3	I-1-9	0.0
order-4	7.0	4.0	4.0	9.0	4.0	7.0	0.9665799,0.9665799	0.9102898	0.36582762	0.056847632	III-1-5	III-2-7	III-3-9	II-1-3	II-2-8	I-1-6	3.0
order-4	7.0	4.0	4.0	9.0	4.0	7.0	0.9665799,0.9665799	0.9102898	0.36582762	0.056847632	III-1-1	III-2-8	III-3-8	II-1-8	II-2-4	I-1-1	2.0
order-4	7.0	4.0	4.0	9.0	4.0	7.0	0.9665799,0.9665799	0.9102898	0.36582762	0.056847632	III-1-4	III-2-9	III-3-5	II-1-7	II-2-6	I-1-6	4.0
order-4	7.0	4.0	4.0	9.0	4.0	7.0	0.9665799,0.9665799	0.9102898	0.36582762	0.056847632	III-1-8	III-2-4	III-3-8	II-1-10	II-2-6	I-1-6	0.0
order-4	7.0	4.0	4.0	9.0	4.0	7.0	0.9665799,0.9665799	0.9102898	0.36582762	0.056847632	III-1-4	III-2-2	III-3-3	II-1-7	II-2-10	I-1-5	3.0
order-4	7.0	4.0	4.0	9.0	4.0	7.0	0.9665799,0.9665799	0.9102898	0.36582762	0.056847632	III-1-4	III-2-7	III-3-2	II-1-4	II-2-6	I-1-1	4.0
order-4	7.0	4.0	4.0	9.0	4.0	7.0	0.9665799,0.9665799	0.9102898	0.36582762	0.056847632	III-1-3	III-2-8	III-3-6	II-1-9	II-2-7	I-1-2	1.0
order-4	7.0	4.0	4.0	9.0	4.0	7.0	0.9665799,0.9665799	0.9102898	0.36582762	0.056847632	III-1-1	III-2-9	III-3-6	II-1-9	II-2-4	I-1-3	1.0
order-4	7.0	4.0	4.0	9.0	4.0	7.0	0.9665799,0.9665799	0.9102898	0.36582762	0.056847632	III-1-3	III-2-3	III-3-4	II-1-3	II-2-4	I-1-10	4.0
order-4	7.0	4.0	4.0	9.0	4.0	7.0	0.9665799,0.9665799	0.9102898	0.36582762	0.056847632	III-1-8	III-2-9	III-3-8	II-1-9	II-2-6	I-1-9	2.0
order-4	7.0	4.0	4.0	9.0	4.0	7.0	0.9665799,0.9665799	0.9102898	0.36582762	0.056847632	III-1-2	III-2-8	III-3-7	II-1-2	II-2-8	I-1-9	0.0
order-4	7.0	4.0	4.0	9.0	4.0	7.0	0.9665799,0.9665799	0.9102898	0.36582762	0.056847632	III-1-7	III-2-4	III-3-3	II-1-2	II-2-1	I-1-2	2.0
order-4	7.0	4.0	4.0	9.0	4.0	7.0	0.9665799,0.9665799	0.9102898	0.36582762	0.056847632	III-1-1	III-2-4	III-3-4	II-1-3	II-2-4	I-1-7	1.0
order-4	7.0	4.0	4.0	9.0	4.0	7.0	0.9665799,0.9665799	0.9102898	0.36582762	0.056847632	III-1-1	III-2-10	III-3-4	II-1-4	II-2-6	I-1-6	2.0
order-4	7.0	4.0	4.0	9.0	4.0	7.0	0.9665799,0.9665799	0.9102898	0.36582762	0.056847632	III-1-6	III-2-1	III-3-5	II-1-2	II-2-1	I-1-6	1.0
order-4	7.0	4.0	4.0	9.0	4.0	7.0	0.9665799,0.9665799	0.9102898	0.36582762	0.056847632	III-1-4	III-2-1	III-3-7	II-1-6	II-2-7	I-1-3	2.0
order-4	7.0	4.0	4.0	9.0	4.0	7.0	0.9665799,0.9665799	0.9102898	0.36582762	0.056847632	III-1-10	III-2-7	III-3-7	II-1-8	II-2-1	I-1-1	1.0
order-4	7.0	4.0	4.0	9.0	4.0	7.0	0.9665799,0.9665799	0.9102898	0.36582762	0.056847632	III-1-2	III-2-2	III-3-10	II-1-8	II-2-3	I-1-4	1.0
order-4	7.0	4.0	4.0	9.0	4.0	7.0	0.9665799,0.9665799	0.9102898	0.36582762	0.056847632	III-1-7	III-2-4	III-3-4	II-1-4	II-2-10	I-1-4	2.0
order-4	7.0	4.0	4.0	9.0	4.0	7.0	0.9665799,0.9665799	0.9102898	0.36582762	0.056847632	III-1-7	III-2-2	III-3-7	II-1-8	II-2-4	I-1-7	4.0
order-4	7.0	4.0	4.0	9.0	4.0	7.0	0.9665799,0.9665799	0.9102898	0.36582762	0.056847632	III-1-3	III-2-10	III-3-6	II-1-3	II-2-3	I-1-9	3.0
order-4	7.0	4.0	4.0	9.0	4.0	7.0	0.9665799,0.9665799	0.9102898	0.36582762	0.056847632	III-1-6	III-2-8	III-3-2	II-1-5	II-2-3	I-1-6	1.0
order-4	7.0	4.0	4.0	9.0	4.0	7.0	0.9665799,0.9665799	0.9102898	0.36582762	0.056847632	III-1-7	III-2-6	III-3-9	II-1-4	II-2-1	I-1-7	1.0
order-4	7.0	4.0	4.0	9.0	4.0	7.0	0.9665799,0.9665799	0.9102898	0.36582762	0.056847632	III-1-3	III-2-7	III-3-2	II-1-2	II-2-2	I-1-8	2.0
order-4	7.0	4.0	4.0	9.0	4.0	7.0	0.9665799,0.9665799	0.9102898	0.36582762	0.056847632	III-1-3	III-2-1	III-3-6	II-1-7	II-2-9	I-1-2	2.0
order-4	7.0	4.0	4.0	9.0	4.0	7.0	0.9665799,0.9665799	0.9102898	0.36582762	0.056847632	III-1-6	III-2-8	III-3-3	II-1-3	II-2-1	I-1-7	2.0
order-4	7.0	4.0	4.0	9.0	4.0	7.0	0.9665799,0.9665799	0.9102898	0.36582762	0.056847632	III-1-5	III-2-6	III-3-9	II-1-8	II-2-8	I-1-5	4.0
order-4	7.0	4.0	4.0	9.0	4.0	7.0	0.9665799,0.9665799	0.9102898	0.36582762	0.056847632	III-1-3	III-2-1	III-3-2	II-1-9	II-2-7	I-1-4	4.0
order-4	7.0	4.0	4.0	9.0	4.0	7.0	0.9665799,0.9665799	0.9102898	0.36582762	0.056847632	III-1-2	III-2-4	III-3-1	II-1-6	II-2-6	I-1-3	2.0
order-4	7.0	4.0	4.0	9.0	4.0	7.0	0.9665799,0.9665799	0.9102898	0.36582762	0.056847632	III-1-3	III-2-8	III-3-10	II-1-6	II-2-10	I-1-9	2.0
order-4	7.0	4.0	4.0	9.0	4.0	7.0	0.9665799,0.9665799	0.9102898	0.36582762	0.056847632	III-1-6	III-2-7	III-3-3	II-1-7	II-2-4	I-1-10	4.0
order-4	7.0	4.0	4.0	9.0	4.0	7.0	0.9665799,0.9665799	0.9102898	0.36582762	0.056847632	III-1-4	III-2-6	III-3-8	II-1-4	II-2-9	I-1-10	1.0
order-4	7.0	4.0	4.0	9.0	4.0	7.0	0.9665799,0.9665799	0.9102898	0.36582762	0.056847632	III-1-2	III-2-5	III-3-4	II-1-10	II-2-1	I-1-10	1.0
order-5	2.0	1.0	4.0	1.0	8.0	5.0	7.3330045,7.3330045	0.18892223	0.23794228	0.85916173	III-1-2	III-2-3	III-3-4	II-1-1	II-2-10	I-1-6	2.0
order-5	2.0	1.0	4.0	1.0	8.0	5.0	7.3330045,7.3330045	0.18892223	0.23794228	0.85916173	III-1-4	III-2-2	III-3-5	II-1-7	II-2-6	I-1-6	2.0
order-5	2.0	1.0	4.0	1.0	8.0	5.0	7.3330045,7.3330045	0.18892223	0.23794228	0.85916173	III-1-3	III-2-1	III-3-3	II-1-4	II-2-10	I-1-6	0.0
order-5	2.0	1.0	4.0	1.0	8.0	5.0	7.3330045,7.3330045	0.18892223	0.23794228	0.85916173	III-1-9	III-2-1	III-3-1	II-1-7	II-2-6	I-1-4	4.0
order-5	2.0	1.0	4.0	1.0	8.0	5.0	7.3330045,7.3330045	0.18892223	0.23794228	0.85916173	III-1-10	III-2-4	III-3-8	II-1-2	II-2-9	I-1-9	3.0
order-5	2.0	1.0	4.0	1.0	8.0	5.0	7.3330045,7.3330045	0.18892223	0.23794228	0.85916173	III-1-2	III-2-8	III-3-5	II-1-10	II-2-1	I-1-2	0.0
order-5	2.0	1.0	4.0	1.0	8.0	5.0	7.3330045,7.3330045	0.18892223	0.23794228	0.85916173	III-1-3	III-2-3	III-3-3	II-1-6	II-2-10	I-1-9	3.0
order-5	2.0	1.0	4.0	1.0	8.0	5.0	7.3330045,7.3330045	0.18892223	0.23794228	0.85916173	III-1-1	III-2-6	III-3-7	II-1-10	II-2-5	I-1-7	0.0
order-5	2.0	1.0	4.0	1.0	8.0	5.0	7.3330045,7.3330045	0.18892223	0.23794228	0.85916173	III-1-5	III-2-9	III-3-9	II-1-6	II-2-5	I-1-9	2.0
order-5	2.0	1.0	4.0	1.0	8.0	5.0	7.3330045,7.3330045	0.18892223	0.23794228	0.85916173	III-1-3	III-2-4	III-3-10	II-1-5	II-2-5	I-1-4	4.0
order-5	2.0	1.0	4.0	1.0	8.0	5.0	7.3330045,7.3330045	0.18892223	0.23794228	0.85916173	III-1-2	III-2-7	III-3-6	II-1-1	II-2-7	I-1-3	2.0
order-5	2.0	1.0	4.0	1.0	8.0	5.0	7.3330045,7.3330045	0.18892223	0.23794228	0.85916173	III-1-10	III-2-5	III-3-5	II-1-5	II-2-5	I-1-8	3.0
order-5	2.0	1.0	4.0	1.0	8.0	5.0	7.3330045,7.3330045	0.18892223	0.23794228	0.85916173	III-1-8	III-2-1	III-3-1	II-1-7	II-2-6	I-1-9	0.0
order-5	2.0	1.0	4.0	1.0	8.0	5.0	7.3330045,7.3330045	0.18892223	0.23794228	0.85916173	III-1-10	III-2-8	III-3-7	II-1-6	II-2-1	I-1-1	1.0
order-5	2.0	1.0	4.0	1.0	8.0	5.0	7.3330045,7.3330045	0.18892223	0.23794228	0.85916173	III-1-8	III-2-4	III-3-4	II-1-6	II-2-7	I-1-6	4.0
order-5	2.0	1.0	4.0	1.0	8.0	5.0	7.3330045,7.3330045	0.18892223	0.23794228	0.85916173	III-1-10	III-2-5	III-3-4	II-1-8	II-2-2	I-1-2	1.0
order-5	2.0	1.0	4.0	1.0	8.0	5.0	7.3330045,7.3330045	0.18892223	0.23794228	0.85916173	III-1-5	III-2-4	III-3-10	II-1-3	II-2-3	I-1-5	0.0
order-5	2.0	1.0	4.0	1.0	8.0	5.0	7.3330045,7.3330045	0.18892223	0.23794228	0.85916173	III-1-5	III-2-2	III-3-7	II-1-5	II-2-1	I-1-8	3.0
order-5	2.0	1.0	4.0	1.0	8.0	5.0	7.3330045,7.3330045	0.18892223	0.23794228	0.85916173	III-1-9	III-2-2	III-3-3	II-1-4	II-2-8	I-1-6	1.0
order-5	2.0	1.0	4.0	1.0	8.0	5.0	7.3330045,7.3330045	0.18892223	0.23794228	0.85916173	III-1-3	III-2-7	III-3-7	II-1-4	II-2-1	I-1-6	4.0
order-5	2.0	1.0	4.0	1.0	8.0	5.0	7.3330045,7.3330045	0.18892223	0.23794228	0.85916173	III-1-7	III-2-1	III-3-3	II-1-9	II-2-7	I-1-4	3.0
order-5	2.0	1.0	4.0	1.0	8.0	5.0	7.3330045,7.3330045	0.18892223	0.23794228	0.85916173	III-1-1	III-2-2	III-3-4	II-1-2	II-2-5	I-1-4	1.0
order-5	2.0	1.0	4.0	1.0	8.0	5.0	7.3330045,7.3330045	0.18892223	0.23794228	0.85916173	III-1-9	III-2-8	III-3-2	II-1-7	II-2-8	I-1-3	2.0
order-5	2.0	1.0	4.0	1.0	8.0	5.0	7.3330045,7.3330045	0.18892223	0.23794228	0.85916173	III-1-1	III-2-9	III-3-9	II-1-5	II-2-7	I-1-3	1.0
order-5	2.0	1.0	4.0	1.0	8.0	5.0	7.3330045,7.3330045	0.18892223	0.23794228	0.85916173	III-1-5	III-2-9	III-3-2	II-1-1	II-2-2	I-1-3	2.0
order-5	2.0	1.0	4.0	1.0	8.0	5.0	7.3330045,7.3330045	0.18892223	0.23794228	0.85916173	III-1-1	III-2-6	III-3-7	II-1-8	II-2-2	I-1-9	4.0
order-5	2.0	1.0	4.0	1.0	8.0	5.0	7.3330045,7.3330045	0.18892223	0.23794228	0.85916173	III-1-7	III-2-3	III-3-3	II-1-4	II-2-4	I-1-1	4.0
order-5	2.0	1.0	4.0	1.0	8.0	5.0	7.3330045,7.3330045	0.18892223	0.23794228	0.85916173	III-1-2	III-2-10	III-3-4	II-1-7	II-2-8	I-1-7	3.0
order-5	2.0	1.0	4.0	1.0	8.0	5.0	7.3330045,7.3330045	0.18892223	0.23794228	0.85916173	III-1-6	III-2-8	III-3-7	II-1-3	II-2-4	I-1-6	4.0
order-5	2.0	1.0	4.0	1.0	8.0	5.0	7.3330045,7.3330045	0.18892223	0.23794228	0.85916173	III-1-6	III-2-9	III-3-7	II-1-2	II-2-4	I-1-3	3.0
order-5	2.0	1.0	4.0	1.0	8.0	5.0	7.3330045,7.3330045	0.18892223	0.23794228	0.85916173	III-1-1	III-2-2	III-3-5	II-1-3	II-2-5	I-1-10	0.0
order-5	2.0	1.0	4.0	1.0	8.0	5.0	7.3330045,7.3330045	0.18892223	0.23794228	0.85916173	III-1-9	III-2-9	III-3-2	II-1-2	II-2-9	I-1-10	3.0
order-5	2.0	1.0	4.0	1.0	8.0	5.0	7.3330045,7.3330045	0.18892223	0.23794228	0.85916173	III-1-3	III-2-9	III-3-2	II-1-8	II-2-7	I-1-9	1.0
order-5	2.0	1.0	4.0	1.0	8.0	5.0	7.3330045,7.3330045	0.18892223	0.23794228	0.85916173	III-1-10	III-2-9	III-3-8	II-1-1	II-2-7	I-1-7	2.0
order-5	2.0	1.0	4.0	1.0	8.0	5.0	7.3330045,7.3330045	0.18892223	0.23794228	0.85916173	III-1-8	III-2-2	III-3-6	II-1-1	II-2-4	I-1-4	4.0
order-5	2.0	1.0	4.0	1.0	8.0	5.0	7.3330045,7.3330045	0.18892223	0.23794228	0.85916173	III-1-9	III-2-9	III-3-10	II-1-8	II-2-2	I-1-10	4.0
order-5	2.0	1.0	4.0	1.0	8.0	5.0	7.3330045,7.3330045	0.18892223	0.23794228	0.85916173	III-1-1	III-2-8	III-3-6	II-1-9	II-2-5	I-1-7	3.0
order-5	2.0	1.0	4.0	1.0	8.0	5.0	7.3330045,7.3330045	0.18892223	0.23794228	0.85916173	III-1-2	III-2-2	III-3-6	II-1-3	II-2-3	I-1-8	0.0
order-5	2.0	1.0	4.0	1.0	8.0	5.0	7.3330045,7.3330045	0.18892223	0.23794228	0.85916173	III-1-6	III-2-8	III-3-1	II-1-10	II-2-3	I-1-4	1.0
order-5	2.0	1.0	4.0	1.0	8.0	5.0	7.3330045,7.3330045	0.18892223	0.23794228	0.85916173	III-1-2	III-2-4	III-3-1	II-1-8	II-2-1	I-1-5	4.0
order-5	2.0	1.0	4.0	1.0	8.0	5.0	7.3330045,7.3330045	0.18892223	0.23794228	0.85916173	III-1-2	III-2-3	III-3-2	II-1-7	II-2-2	I-1-3	0.0
order-5	2.0	1.0	4.0	1.0	8.0	5.0	7.3330045,7.3330045	0.18892223	0.23794228	0.85916173	III-1-6	III-2-8	III-3-10	II-1-7	II-2-2	I-1-3	4.0
order-5	2.0	1.0	4.0	1.0	8.0	5.0	7.3330045,7.3330045	0.18892223	0.23794228	0.85916173	III-1-5	III-2-1	III-3-2	II-1-4	II-2-2	I-1-1	4.0
order-5	2.0	1.0	4.0	1.0	8.0	5.0	7.3330045,7.3330045	0.18892223	0.23794228	0.85916173	III-1-7	III-2-6	III-3-3	II-1-9	II-2-4	I-1-10	1.0
order-5	2.0	1.0	4.0	1.0	8.0	5.0	7.3330045,7.3330045	0.18892223	0.23794228	0.85916173	III-1-7	III-2-5	III-3-3	II-1-7	II-2-4	I-1-8	4.0
order-5	2.0	1.0	4.0	1.0	8.0	5.0	7.3330045,7.3330045	0.18892223	0.23794228	0.85916173	III-1-3	III-2-3	III-3-2	II-1-2	II-2-10	I-1-9	1.0
order-5	2.0	1.0	4.0	1.0	8.0	5.0	7.3330045,7.3330045	0.18892223	0.23794228	0.85916173	III-1-4	III-2-6	III-3-5	II-1-3	II-2-9	I-1-8	2.0
order-5	2.0	1.0	4.0	1.0	8.0	5.0	7.3330045,7.3330045	0.18892223	0.23794228	0.85916173	III-1-3	III-2-9	III-3-10	II-1-4	II-2-4	I-1-5	3.0
order-5	2.0	1.0	4.0	1.0	8.0	5.0	7.3330045,7.3330045	0.18892223	0.23794228	0.85916173	III-1-3	III-2-1	III-3-3	II-1-4	II-2-2	I-1-4	0.0
order-5	2.0	1.0	4.0	1.0	8.0	5.0	7.3330045,7.3330045	0.18892223	0.23794228	0.85916173	III-1-3	III-2-3	III-3-5	II-1-2	II-2-5	I-1-1	2.0
order-6	0.0	6.0	5.0	8.0	1.0	5.0	5.3509784,5.3509784	0.18708116	0.52268386	0.96398354	III-1-7	III-2-7	III-3-10	II-1-6	II-2-7	I-1-8	2.0
order-6	0.0	6.0	5.0	8.0	1.0	5.0	5.3509784,5.3509784	0.18708116	0.52268386	0.96398354	III-1-4	III-2-4	III-3-2	II-1-9	II-2-4	I-1-4	0.0
order-6	0.0	6.0	5.0	8.0	1.0	5.0	5.3509784,5.3509784	0.18708116	0.52268386	0.96398354	III-1-8	III-2-4	III-3-10	II-1-2	II-2-1	I-1-10	2.0
order-6	0.0	6.0	5.0	8.0	1.0	5.0	5.3509784,5.3509784	0.18708116	0.52268386	0.96398354	III-1-5	III-2-7	III-3-8	II-1-8	II-2-4	I-1-3	2.0
order-6	0.0	6.0	5.0	8.0	1.0	5.0	5.3509784,5.3509784	0.18708116	0.52268386	0.96398354	III-1-3	III-2-2	III-3-5	II-1-2	II-2-10	I-1-5	1.0
order-6	0.0	6.0	5.0	8.0	1.0	5.0	5.3509784,5.3509784	0.18708116	0.52268386	0.96398354	III-1-10	III-2-10	III-3-8	II-1-3	II-2-8	I-1-8	0.0
order-6	0.0	6.0	5.0	8.0	1.0	5.0	5.3509784,5.3509784	0.18708116	0.52268386	0.96398354	III-1-8	III-2-6	III-3-1	II-1-3	II-2-4	I-1-5	3.0
order-6	0.0	6.0	5.0	8.0	1.0	5.0	5.3509784,5.3509784	0.18708116	0.52268386	0.96398354	III-1-7	III-2-6	III-3-3	II-1-5	II-2-3	I-1-3	4.0
order-6	0.0	6.0	5.0	8.0	1.0	5.0	5.3509784,5.3509784	0.18708116	0.52268386	0.96398354	III-1-5	III-2-1	III-3-7	II-1-3	II-2-2	I-1-4	2.0
order-6	0.0	6.0	5.0	8.0	1.0	5.0	5.3509784,5.3509784	0.18708116	0.52268386	0.96398354	III-1-5	III-2-4	III-3-3	II-1-3	II-2-4	I-1-1	4.0
order-6	0.0	6.0	5.0	8.0	1.0	5.0	5.3509784,5.3509784	0.18708116	0.52268386	0.96398354	III-1-3	III-2-7	III-3-10	II-1-5	II-2-9	I-1-5	4.0
order-6	0.0	6.0	5.0	8.0	1.0	5.0	5.3509784,5.3509784	0.18708116	0.52268386	0.96398354	III-1-10	III-2-6	III-3-10	II-1-5	II-2-3	I-1-8	2.0
order-6	0.0	6.0	5.0	8.0	1.0	5.0	5.3509784,5.3509784	0.18708116	0.52268386	0.96398354	III-1-4	III-2-2	III-3-4	II-1-8	II-2-2	I-1-5	4.0
order-6	0.0	6.0	5.0	8.0	1.0	5.0	5.3509784,5.3509784	0.18708116	0.52268386	0.96398354	III-1-1	III-2-4	III-3-6	II-1-8	II-2-4	I-1-10	3.0
order-6	0.0	6.0	5.0	8.0	1.0	5.0	5.3509784,5.3509784	0.18708116	0.52268386	0.96398354	III-1-2	III-2-5	III-3-4	II-1-2	II-2-10	I-1-8	1.0
order-6	0.0	6.0	5.0	8.0	1.0	5.0	5.3509784,5.3509784	0.18708116	0.52268386	0.96398354	III-1-6	III-2-1	III-3-3	II-1-10	II-2-3	I-1-3	0.0
order-6	0.0	6.0	5.0	8.0	1.0	5.0	5.3509784,5.3509784	0.18708116	0.52268386	0.96398354	III-1-1	III-2-8	III-3-7	II-1-6	II-2-6	I-1-1	2.0
order-6	0.0	6.0	5.0	8.0	1.0	5.0	5.3509784,5.3509784	0.18708116	0.52268386	0.96398354	III-1-7	III-2-6	III-3-4	II-1-5	II-2-2	I-1-3	3.0
order-6	0.0	6.0	5.0	8.0	1.0	5.0	5.3509784,5.3509784	0.18708116	0.52268386	0.96398354	III-1-4	III-2-3	III-3-9	II-1-2	II-2-8	I-1-3	4.0
order-6	0.0	6.0	5.0	8.0	1.0	5.0	5.3509784,5.3509784	0.18708116	0.52268386	0.96398354	III-1-5	III-2-10	III-3-6	II-1-2	II-2-3	I-1-6	1.0
order-6	0.0	6.0	5.0	8.0	1.0	5.0	5.3509784,5.3509784	0.18708116	0.52268386	0.96398354	III-1-4	III-2-9	III-3-8	II-1-3	II-2-1	I-1-10	2.0
order-6	0.0	6.0	5.0	8.0	1.0	5.0	5.3509784,5.3509784	0.18708116	0.52268386	0.96398354	III-1-4	III-2-6	III-3-2	II-1-1	II-2-2	I-1-6	0.0
order-6	0.0	6.0	5.0	8.0	1.0	5.0	5.3509784,5.3509784	0.18708116	0.52268386	0.96398354	III-1-4	III-2-1	III-3-4	II-1-6	II-2-3	I-1-5	2.0
order-6	0.0	6.0	5.0	8.0	1.0	5.0	5.3509784,5.3509784	0.18708116	0.52268386	0.96398354	III-1-9	III-2-7	III-3-8	II-1-5	II-2-6	I-1-8	3.0
order-6	0.0	6.0	5.0	8.0	1.0	5.0	5.3509784,5.3509784	0.18708116	0.52268386	0.96398354	III-1-10	III-2-4	III-3-4	II-1-1	II-2-2	I-1-9	3.0
order-6	0.0	6.0	5.0	8.0	1.0	5.0	5.3509784,5.3509784	0.18708116	0.52268386	0.96398354	III-1-5	III-2-6	III-3-3	II-1-9	II-2-1	I-1-5	0.0
order-6	0.0	6.0	5.0	8.0	1.0	5.0	5.3509784,5.3509784	0.18708116	0.52268386	0.96398354	III-1-4	III-2-3	III-3-4	II-1-4	II-2-2	I-1-9	1.0
order-6	0.0	6.0	5.0	8.0	1.0	5.0	5.3509784,5.3509784	0.18708116	0.52268386	0.96398354	III-1-10	III-2-4	III-3-3	II-1-7	II-2-3	I-1-6	0.0
order-6	0.0	6.0	5.0	8.0	1.0	5.0	5.3509784,5.3509784	0.18708116	0.52268386	0.96398354	III-1-1	III-2-3	III-3-1	II-1-6	II-2-4	I-1-8	2.0
order-6	0.0	6.0	5.0	8.0	1.0	5.0	5.3509784,5.3509784	0.18708116	0.52268386	0.96398354	III-1-6	III-2-1	III-3-2	II-1-6	II-2-5	I-1-7	4.0
order-6	0.0	6.0	5.0	8.0	1.0	5.0	5.3509784,5.3509784	0.18708116	0.52268386	0.96398354	III-1-4	III-2-3	III-3-7	II-1-4	II-2-3	I-1-5	4.0
order-6	0.0	6.0	5.0	8.0	1.0	5.0	5.3509784,5.3509784	0.18708116	0.52268386	0.96398354	III-1-2	III-2-2	III-3-5	II-1-7	II-2-6	I-1-6	0.0
order-6	0.0	6.0	5.0	8.0	1.0	5.0	5.3509784,5.3509784	0.18708116	0.52268386	0.96398354	III-1-4	III-2-10	III-3-6	II-1-8	II-2-3	I-1-1	1.0
order-6	0.0	6.0	5.0	8.0	1.0	5.0	5.3509784,5.3509784	0.18708116	0.52268386	0.96398354	III-1-10	III-2-2	III-3-2	II-1-5	II-2-1	I-1-6	1.0
order-6	0.0	6.0	5.0	8.0	1.0	5.0	5.3509784,5.3509784	0.18708116	0.52268386	0.96398354	III-1-3	III-2-8	III-3-1	II-1-6	II-2-9	I-1-9	4.0
order-6	0.0	6.0	5.0	8.0	1.0	5.0	5.3509784,5.3509784	0.18708116	0.52268386	0.96398354	III-1-9	III-2-5	III-3-2	II-1-7	II-2-3	I-1-4	4.0
order-6	0.0	6.0	5.0	8.0	1.0	5.0	5.3509784,5.3509784	0.18708116	0.52268386	0.96398354	III-1-4	III-2-3	III-3-7	II-1-9	II-2-3	I-1-10	0.0
order-6	0.0	6.0	5.0	8.0	1.0	5.0	5.3509784,5.3509784	0.18708116	0.52268386	0.96398354	III-1-10	III-2-3	III-3-10	II-1-4	II-2-9	I-1-9	2.0
order-6	0.0	6.0	5.0	8.0	1.0	5.0	5.3509784,5.3509784	0.18708116	0.52268386	0.96398354	III-1-6	III-2-6	III-3-7	II-1-9	II-2-9	I-1-3	4.0
order-6	0.0	6.0	5.0	8.0	1.0	5.0	5.3509784,5.3509784	0.18708116	0.52268386	0.96398354	III-1-7	III-2-5	III-3-10	II-1-9	II-2-5	I-1-5	2.0
order-6	0.0	6.0	5.0	8.0	1.0	5.0	5.3509784,5.3509784	0.18708116	0.52268386	0.96398354	III-1-3	III-2-6	III-3-7	II-1-8	II-2-7	I-1-2	4.0
order-6	0.0	6.0	5.0	8.0	1.0	5.0	5.3509784,5.3509784	0.18708116	0.52268386	0.96398354	III-1-4	III-2-2	III-3-2	II-1-9	II-2-2	I-1-2	0.0
order-6	0.0	6.0	5.0	8.0	1.0	5.0	5.3509784,5.3509784	0.18708116	0.52268386	0.96398354	III-1-1	III-2-10	III-3-1	II-1-7	II-2-8	I-1-1	4.0
order-6	0.0	6.0	5.0	8.0	1.0	5.0	5.3509784,5.3509784	0.18708116	0.52268386	0.96398354	III-1-5	III-2-4	III-3-10	II-1-7	II-2-2	I-1-10	1.0
order-6	0.0	6.0	5.0	8.0	1.0	5.0	5.3509784,5.3509784	0.18708116	0.52268386	0.96398354	III-1-3	III-2-10	III-3-1	II-1-2	II-2-4	I-1-8	0.0
order-6	0.0	6.0	5.0	8.0	1.0	5.0	5.3509784,5.3509784	0.18708116	0.52268386	0.96398354	III-1-10	III-2-10	III-3-5	II-1-7	II-2-6	I-1-3	3.0
order-6	0.0	6.0	5.0	8.0	1.0	5.0	5.3509784,5.3509784	0.18708116	0.52268386	0.96398354	III-1-3	III-2-1	III-3-2	II-1-2	II-2-4	I-1-1	1.0
order-6	0.0	6.0	5.0	8.0	1.0	5.0	5.3509784,5.3509784	0.18708116	0.52268386	0.96398354	III-1-5	III-2-10	III-3-10	II-1-7	II-2-4	I-1-1	1.0
order-6	0.0	6.0	5.0	8.0	1.0	5.0	5.3509784,5.3509784	0.18708116	0.52268386	0.96398354	III-1-4	III-2-9	III-3-7	II-1-7	II-2-9	I-1-2	0.0
order-6	0.0	6.0	5.0	8.0	1.0	5.0	5.3509784,5.3509784	0.18708116	0.52268386	0.96398354	III-1-3	III-2-4	III-3-9	II-1-2	II-2-2	I-1-10	4.0
order-7	1.0	5.0	5.0	7.0	0.0	0.0	9.290439,9.290439	0.8402284	0.93102574	0.8592481	III-1-3	III-2-9	III-3-5	II-1-4	II-2-1	I-1-8	3.0
order-7	1.0	5.0	5.0	7.0	0.0	0.0	9.290439,9.290439	0.8402284	0.93102574	0.8592481	III-1-10	III-2-4	III-3-9	II-1-1	II-2-4	I-1-6	0.0
order-7	1.0	5.0	5.0	7.0	0.0	0.0	9.290439,9.290439	0.8402284	0.93102574	0.8592481	III-1-7	III-2-2	III-3-7	II-1-2	II-2-7	I-1-8	3.0
order-7	1.0	5.0	5.0	7.0	0.0	0.0	9.290439,9.290439	0.8402284	0.93102574	0.8592481	III-1-8	III-2-5	III-3-3	II-1-3	II-2-10	I-1-5	2.0
order-7	1.0	5.0	5.0	7.0	0.0	0.0	9.290439,9.290439	0.8402284	0.93102574	0.8592481	III-1-10	III-2-9	III-3-9	II-1-10	II-2-4	I-1-1	4.0
order-7	1.0	5.0	5.0	7.0	0.0	0.0	9.290439,9.290439	0.8402284	0.93102574	0.8592481	III-1-5	III-2-7	III-3-6	II-1-6	II-2-7	I-1-10	4.0
order-7	1.0	5.0	5.0	7.0	0.0	0.0	9.290439,9.290439	0.8402284	0.93102574	0.8592481	III-1-9	III-2-8	III-3-2	II-1-5	II-2-5	I-1-2	3.0
order-7	1.0	5.0	5.0	7.0	0.0	0.0	9.290439,9.290439	0.8402284	0.93102574	0.8592481	III-1-7	III-2-2	III-3-6	II-1-8	II-2-4	I-1-10	4.0
order-7	1.0	5.0	5.0	7.0	0.0	0.0	9.290439,9.290439	0.8402284	0.93102574	0.8592481	III-1-3	III-2-4	III-3-1	II-1-9	II-2-2	I-1-3	4.0
order-7	1.0	5.0	5.0	7.0	0.0	0.0	9.290439,9.290439	0.8402284	0.93102574	0.8592481	III-1-2	III-2-5	III-3-9	II-1-5	II-2-6	I-1-9	4.0
order-7	1.0	5.0	5.0	7.0	0.0	0.0	9.290439,9.290439	0.8402284	0.93102574	0.8592481	III-1-2	III-2-3	III-3-2	II-1-4	II-2-10	I-1-6	2.0
order-7	1.0	5.0	5.0	7.0	0.0	0.0	9.290439,9.290439	0.8402284	0.93102574	0.8592481	III-1-10	III-2-3	III-3-2	II-1-8	II-2-3	I-1-6	4.0
order-7	1.0	5.0	5.0	7.0	0.0	0.0	9.290439,9.290439	0.8402284	0.93102574	0.8592481	III-1-10	III-2-2	III-3-7	II-1-2	II-2-6	I-1-9	0.0
order-7	1.0	5.0	5.0	7.0	0.0	0.0	9.290439,9.290439	0.8402284	0.93102574	0.8592481	III-1-7	III-2-4	III-3-2	II-1-4	II-2-10	I-1-9	0.0
order-7	1.0	5.0	5.0	7.0	0.0	0.0	9.290439,9.290439	0.8402284	0.93102574	0.8592481	III-1-3	III-2-2	III-3-2	II-1-10	II-2-2	I-1-7	3.0
order-7	1.0	5.0	5.0	7.0	0.0	0.0	9.290439,9.290439	0.8402284	0.93102574	0.8592481	III-1-5	III-2-10	III-3-10	II-1-3	II-2-2	I-1-7	2.0
order-7	1.0	5.0	5.0	7.0	0.0	0.0	9.290439,9.290439	0.8402284	0.93102574	0.8592481	III-1-10	III-2-5	III-3-2	II-1-8	II-2-2	I-1-6	2.0
order-7	1.0	5.0	5.0	7.0	0.0	0.0	9.290439,9.290439	0.8402284	0.93102574	0.8592481	III-1-3	III-2-3	III-3-2	II-1-5	II-2-8	I-1-8	2.0
order-7	1.0	5.0	5.0	7.0	0.0	0.0	9.290439,9.290439	0.8402284	0.93102574	0.8592481	III-1-10	III-2-2	III-3-9	II-1-7	II-2-10	I-1-4	0.0
order-7	1.0	5.0	5.0	7.0	0.0	0.0	9.290439,9.290439	0.8402284	0.93102574	0.8592481	III-1-1	III-2-10	III-3-3	II-1-10	II-2-4	I-1-3	1.0
order-7	1.0	5.0	5.0	7.0	0.0	0.0	9.290439,9.290439	0.8402284	0.93102574	0.8592481	III-1-3	III-2-9	III-3-10	II-1-9	II-2-4	I-1-8	0.0
order-7	1.0	5.0	5.0	7.0	0.0	0.0	9.290439,9.290439	0.8402284	0.93102574	0.8592481	III-1-1	III-2-4	III-3-8	II-1-2	II-2-8	I-1-4	0.0
order-7	1.0	5.0	5.0	7.0	0.0	0.0	9.290439,9.290439	0.8402284	0.93102574	0.8592481	III-1-6	III-2-7	III-3-7	II-1-3	II-2-6	I-1-7	2.0
order-7	1.0	5.0	5.0	7.0	0.0	0.0	9.290439,9.290439	0.8402284	0.93102574	0.8592481	III-1-6	III-2-6	III-3-8	II-1-4	II-2-3	I-1-10	0.0
order-7	1.0	5.0	5.0	7.0	0.0	0.0	9.290439,9.290439	0.8402284	0.93102574	0.8592481	III-1-8	III-2-10	III-3-7	II-1-8	II-2-6	I-1-6	0.0
order-7	1.0	5.0	5.0	7.0	0.0	0.0	9.290439,9.290439	0.8402284	0.93102574	0.8592481	III-1-6	III-2-1	III-3-8	II-1-4	II-2-2	I-1-5	4.0
order-7	1.0	5.0	5.0	7.0	0.0	0.0	9.290439,9.290439	0.8402284	0.93102574	0.8592481	III-1-9	III-2-10	III-3-3	II-1-9	II-2-9	I-1-10	1.0
order-7	1.0	5.0	5.0	7.0	0.0	0.0	9.290439,9.290439	0.8402284	0.93102574	0.8592481	III-1-9	III-2-7	III-3-8	II-1-7	II-2-5	I-1-6	3.0
order-7	1.0	5.0	5.0	7.0	0.0	0.0	9.290439,9.290439	0.8402284	0.93102574	0.8592481	III-1-2	III-2-9	III-3-7	II-1-9	II-2-6	I-1-6	1.0
order-7	1.0	5.0	5.0	7.0	0.0	0.0	9.290439,9.290439	0.8402284	0.93102574	0.8592481	III-1-6	III-2-3	III-3-4	II-1-1	II-2-1	I-1-10	0.0
order-7	1.0	5.0	5.0	7.0	0.0	0.0	9.290439,9.290439	0.8402284	0.93102574	0.8592481	III-1-1	III-2-3	III-3-4	II-1-1	II-2-3	I-1-1	4.0
order-7	1.0	5.0	5.0	7.0	0.0	0.0	9.290439,9.290439	0.8402284	0.93102574	0.8592481	III-1-2	III-2-7	III-3-8	II-1-3	II-2-10	I-1-2	0.0
order-7	1.0	5.0	5.0	7.0	0.0	0.0	9.290439,9.290439	0.8402284	0.93102574	0.8592481	III-1-9	III-2-8	III-3-9	II-1-3	II-2-1	I-1-3	0.0
order-7	1.0	5.0	5.0	7.0	0.0	0.0	9.290439,9.290439	0.8402284	0.93102574	0.8592481	III-1-6	III-2-1	III-3-8	II-1-8	II-2-6	I-1-10	4.0
order-7	1.0	5.0	5.0	7.0	0.0	0.0	9.290439,9.290439	0.8402284	0.93102574	0.8592481	III-1-3	III-2-4	III-3-10	II-1-10	II-2-3	I-1-4	2.0
order-7	1.0	5.0	5.0	7.0	0.0	0.0	9.290439,9.290439	0.8402284	0.93102574	0.8592481	III-1-6	III-2-4	III-3-6	II-1-3	II-2-1	I-1-1	1.0
order-7	1.0	5.0	5.0	7.0	0.0	0.0	9.290439,9.290439	0.8402284	0.93102574	0.8592481	III-1-7	III-2-7	III-3-9	II-1-3	II-2-2	I-1-4	2.0
order-7	1.0	5.0	5.0	7.0	0.0	0.0	9.290439,9.290439	0.8402284	0.93102574	0.8592481	III-1-5	III-2-2	III-3-5	II-1-7	II-2-4	I-1-5	0.0
order-7	1.0	5.0	5.0	7.0	0.0	0.0	9.290439,9.290439	0.8402284	0.93102574	0.8592481	III-1-3	III-2-2	III-3-9	II-1-1	II-2-1	I-1-2	3.0
order-7	1.0	5.0	5.0	7.0	0.0	0.0	9.290439,9.290439	0.8402284	0.93102574	0.8592481	III-1-1	III-2-2	III-3-8	II-1-5	II-2-10	I-1-4	3.0
order-7	1.0	5.0	5.0	7.0	0.0	0.0	9.290439,9.290439	0.8402284	0.93102574	0.8592481	III-1-10	III-2-6	III-3-6	II-1-10	II-2-6	I-1-1	0.0
order-7	1.0	5.0	5.0	7.0	0.0	0.0	9.290439,9.290439	0.8402284	0.93102574	0.8592481	III-1-7	III-2-2	III-3-9	II-1-8	II-2-1	I-1-6	1.0
order-7	1.0	5.0	5.0	7.0	0.0	0.0	9.290439,9.290439	0.8402284	0.93102574	0.8592481	III-1-8	III-2-1	III-3-3	II-1-8	II-2-8	I-1-2	3.0
order-7	1.0	5.0	5.0	7.0	0.0	0.0	9.290439,9.290439	0.8402284	0.93102574	0.8592481	III-1-8	III-2-7	III-3-5	II-1-1	II-2-5	I-1-9	0.0
order-7	1.0	5.0	5.0	7.0	0.0	0.0	9.290439,9.290439	0.8402284	0.93102574	0.8592481	III-1-1	III-2-9	III-3-3	II-1-10	II-2-4	I-1-5	0.0
order-7	1.0	5.0	5.0	7.0	0.0	0.0	9.290439,9.290439	0.8402284	0.93102574	0.8592481	III-1-6	III-2-8	III-3-4	II-1-9	II-2-2	I-1-10	0.0
order-7	1.0	5.0	5.0	7.0	0.0	0.0	9.290439,9.290439	0.8402284	0.93102574	0.8592481	III-1-10	III-2-10	III-3-6	II-1-10	II-2-3	I-1-8	3.0
order-7	1.0	5.0	5.0	7.0	0.0	0.0	9.290439,9.290439	0.8402284	0.93102574	0.8592481	III-1-4	III-2-4	III-3-1	II-1-9	II-2-3	I-1-10	3.0
order-7	1.0	5.0	5.0	7.0	0.0	0.0	9.290439,9.290439	0.8402284	0.93102574	0.8592481	III-1-3	III-2-8	III-3-2	II-1-8	II-2-10	I-1-3	3.0
order-7	1.0	5.0	5.0	7.0	0.0	0.0	9.290439,9.290439	0.8402284	0.93102574	0.8592481	III-1-4	III-2-9	III-3-8	II-1-8	II-2-8	I-1-9	2.0
order-8	6.0	0.0	2.0	7.0	7.0	7.0	2.0300527,2.0300527	0.69080085	0.09712887	0.28934652	III-1-3	III-2-10	III-3-7	II-1-7	II-2-7	I-1-8	2.0
order-8	6.0	0.0	2.0	7.0	7.0	7.0	2.0300527,2.0300527	0.69080085	0.09712887	0.28934652	III-1-10	III-2-2	III-3-9	II-1-7	II-2-8	I-1-3	1.0
order-8	6.0	0.0	2.0	7.0	7.0	7.0	2.0300527,2.0300527	0.69080085	0.09712887	0.28934652	III-1-2	III-2-5	III-3-3	II-1-6	II-2-3	I-1-10	3.0
order-8	6.0	0.0	2.0	7.0	7.0	7.0	2.0300527,2.0300527	0.69080085	0.09712887	0.28934652	III-1-2	III-2-7	III-3-6	II-1-4	II-2-6	I-1-6	3.0
order-8	6.0	0.0	2.0	7.0	7.0	7.0	2.0300527,2.0300527	0.69080085	0.09712887	0.28934652	III-1-10	III-2-5	III-3-8	II-1-7	II-2-2	I-1-6	2.0
order-8	6.0	0.0	2.0	7.0	7.0	7.0	2.0300527,2.0300527	0.69080085	0.09712887	0.28934652	III-1-8	III-2-9	III-3-4	II-1-1	II-2-3	I-1-10	2.0
order-8	6.0	0.0	2.0	7.0	7.0	7.0	2.0300527,2.0300527	0.69080085	0.09712887	0.28934652	III-1-8	III-2-1	III-3-2	II-1-7	II-2-5	I-1-1	2.0
order-8	6.0	0.0	2.0	7.0	7.0	7.0	2.0300527,2.0300527	0.69080085	0.09712887	0.28934652	III-1-1	III-2-6	III-3-9	II-1-2	II-2-3	I-1-9	2.0
order-8	6.0	0.0	2.0	7.0	7.0	7.0	2.0300527,2.0300527	0.69080085	0.09712887	0.28934652	III-1-8	III-2-10	III-3-2	II-1-3	II-2-7	I-1-2	1.0
order-8	6.0	0.0	2.0	7.0	7.0	7.0	2.0300527,2.0300527	0.69080085	0.09712887	0.28934652	III-1-7	III-2-9	III-3-5	II-1-4	II-2-1	I-1-6	2.0
order-8	6.0	0.0	2.0	7.0	7.0	7.0	2.0300527,2.0300527	0.69080085	0.09712887	0.28934652	III-1-6	III-2-1	III-3-6	II-1-1	II-2-7	I-1-7	4.0
order-8	6.0	0.0	2.0	7.0	7.0	7.0	2.0300527,2.0300527	0.69080085	0.09712887	0.28934652	III-1-8	III-2-1	III-3-1	II-1-8	II-2-4	I-1-8	2.0
order-8	6.0	0.0	2.0	7.0	7.0	7.0	2.0300527,2.0300527	0.69080085	0.09712887	0.28934652	III-1-1	III-2-2	III-3-9	II-1-7	II-2-2	I-1-1	4.0
order-8	6.0	0.0	2.0	7.0	7.0	7.0	2.0300527,2.0300527	0.69080085	0.09712887	0.28934652	III-1-7	III-2-2	III-3-1	II-1-7	II-2-7	I-1-7	2.0
order-8	6.0	0.0	2.0	7.0	7.0	7.0	2.0300527,2.0300527	0.69080085	0.09712887	0.28934652	III-1-10	III-2-1	III-3-3	II-1-5	II-2-6	I-1-9	0.0
order-8	6.0	0.0	2.0	7.0	7.0	7.0	2.0300527,2.0300527	0.69080085	0.09712887	0.28934652	III-1-7	III-2-4	III-3-5	II-1-2	II-2-2	I-1-2	0.0
order-8	6.0	0.0	2.0	7.0	7.0	7.0	2.0300527,2.0300527	0.69080085	0.09712887	0.28934652	III-1-10	III-2-9	III-3-3	II-1-5	II-2-8	I-1-6	0.0
order-8	6.0	0.0	2.0	7.0	7.0	7.0	2.0300527,2.0300527	0.69080085	0.09712887	0.28934652	III-1-4	III-2-9	III-3-8	II-1-9	II-2-1	I-1-2	1.0
order-8	6.0	0.0	2.0	7.0	7.0	7.0	2.0300527,2.0300527	0.69080085	0.09712887	0.28934652	III-1-6	III-2-9	III-3-5	II-1-3	II-2-5	I-1-5	2.0
order-8	6.0	0.0	2.0	7.0	7.0	7.0	2.0300527,2.0300527	0.69080085	0.09712887	0.28934652	III-1-4	III-2-1	III-3-4	II-1-9	II-2-8	I-1-1	0.0
order-8	6.0	0.0	2.0	7.0	7.0	7.0	2.0300527,2.0300527	0.69080085	0.09712887	0.28934652	III-1-2	III-2-2	III-3-6	II-1-10	II-2-5	I-1-1	3.0
order-8	6.0	0.0	2.0	7.0	7.0	7.0	2.0300527,2.0300527	0.69080085	0.09712887	0.28934652	III-1-10	III-2-4	III-3-8	II-1-7	II-2-6	I-1-2	0.0
order-8	6.0	0.0	2.0	7.0	7.0	7.0	2.0300527,2.0300527	0.69080085	0.09712887	0.28934652	III-1-10	III-2-2	III-3-2	II-1-4	II-2-9	I-1-1	0.0
order-8	6.0	0.0	2.0	7.0	7.0	7.0	2.0300527,2.0300527	0.69080085	0.09712887	0.28934652	III-1-1	III-2-1	III-3-4	II-1-10	II-2-9	I-1-2	0.0
order-8	6.0	0.0	2.0	7.0	7.0	7.0	2.0300527,2.0300527	0.69080085	0.09712887	0.28934652	III-1-1	III-2-4	III-3-10	II-1-9	II-2-1	I-1-3	1.0
order-8	6.0	0.0	2.0	7.0	7.0	7.0	2.0300527,2.0300527	0.69080085	0.09712887	0.28934652	III-1-1	III-2-3	III-3-3	II-1-6	II-2-3	I-1-2	4.0
order-8	6.0	0.0	2.0	7.0	7.0	7.0	2.0300527,2.0300527	0.69080085	0.09712887	0.28934652	III-1-6	III-2-1	III-3-4	II-1-6	II-2-1	I-1-3	1.0
order-8	6.0	0.0	2.0	7.0	7.0	7.0	2.0300527,2.0300527	0.69080085	0.09712887	0.28934652	III-1-1	III-2-9	III-3-9	II-1-3	II-2-3	I-1-5	4.0
order-8	6.0	0.0	2.0	7.0	7.0	7.0	2.0300527,2.0300527	0.69080085	0.09712887	0.28934652	III-1-7	III-2-5	III-3-10	II-1-2	II-2-3	I-1-2	3.0
order-8	6.0	0.0	2.0	7.0	7.0	7.0	2.0300527,2.0300527	0.69080085	0.09712887	0.28934652	III-1-3	III-2-8	III-3-8	II-1-2	II-2-5	I-1-3	1.0
order-8	6.0	0.0	2.0	7.0	7.0	7.0	2.0300527,2.0300527	0.69080085	0.09712887	0.28934652	III-1-5	III-2-8	III-3-7	II-1-6	II-2-7	I-1-9	4.0
order-8	6.0	0.0	2.0	7.0	7.0	7.0	2.0300527,2.0300527	0.69080085	0.09712887	0.28934652	III-1-8	III-2-6	III-3-10	II-1-4	II-2-5	I-1-3	3.0
order-8	6.0	0.0	2.0	7.0	7.0	7.0	2.0300527,2.0300527	0.69080085	0.09712887	0.28934652	III-1-3	III-2-1	III-3-10	II-1-7	II-2-5	I-1-1	1.0
order-8	6.0	0.0	2.0	7.0	7.0	7.0	2.0300527,2.0300527	0.69080085	0.09712887	0.28934652	III-1-4	III-2-7	III-3-6	II-1-7	II-2-8	I-1-7	0.0
order-8	6.0	0.0	2.0	7.0	7.0	7.0	2.0300527,2.0300527	0.69080085	0.09712887	0.28934652	III-1-3	III-2-5	III-3-1	II-1-6	II-2-5	I-1-4	1.0
order-8	6.0	0.0	2.0	7.0	7.0	7.0	2.0300527,2.0300527	0.69080085	0.09712887	0.28934652	III-1-2	III-2-5	III-3-9	II-1-2	II-2-1	I-1-5	4.0
order-8	6.0	0.0	2.0	7.0	7.0	7.0	2.0300527,2.0300527	0.69080085	0.09712887	0.28934652	III-1-10	III-2-1	III-3-10	II-1-9	II-2-3	I-1-7	4.0
order-8	6.0	0.0	2.0	7.0	7.0	7.0	2.0300527,2.0300527	0.69080085	0.09712887	0.28934652	III-1-7	III-2-7	III-3-7	II-1-3	II-2-4	I-1-1	0.0
order-8	6.0	0.0	2.0	7.0	7.0	7.0	2.0300527,2.0300527	0.69080085	0.09712887	0.28934652	III-1-10	III-2-4	III-3-10	II-1-5	II-2-2	I-1-3	2.0
order-8	6.0	0.0	2.0	7.0	7.0	7.0	2.0300527,2.0300527	0.69080085	0.09712887	0.28934652	III-1-6	III-2-9	III-3-5	II-1-3	II-2-10	I-1-8	0.0
order-8	6.0	0.0	2.0	7.0	7.0	7.0	2.0300527,2.0300527	0.69080085	0.09712887	0.28934652	III-1-5	III-2-10	III-3-4	II-1-4	II-2-1	I-1-7	2.0
order-8	6.0	0.0	2.0	7.0	7.0	7.0	2.0300527,2.0300527	0.69080085	0.09712887	0.28934652	III-1-1	III-2-7	III-3-1	II-1-9	II-2-3	I-1-4	3.0
order-8	6.0	0.0	2.0	7.0	7.0	7.0	2.0300527,2.0300527	0.69080085	0.09712887	0.28934652	III-1-1	III-2-6	III-3-3	II-1-7	II-2-1	I-1-5	3.0
order-8	6.0	0.0	2.0	7.0	7.0	7.0	2.0300527,2.0300527	0.69080085	0.09712887	0.28934652	III-1-10	III-2-8	III-3-4	II-1-1	II-2-1	I-1-10	0.0
order-8	6.0	0.0	2.0	7.0	7.0	7.0	2.0300527,2.0300527	0.69080085	0.09712887	0.28934652	III-1-4	III-2-7	III-3-2	II-1-5	II-2-8	I-1-2	0.0
order-8	6.0	0.0	2.0	7.0	7.0	7.0	2.0300527,2.0300527	0.69080085	0.09712887	0.28934652	III-1-9	III-2-9	III-3-2	II-1-10	II-2-3	I-1-6	2.0
order-8	6.0	0.0	2.0	7.0	7.0	7.0	2.0300527,2.0300527	0.69080085	0.09712887	0.28934652	III-1-7	III-2-9	III-3-8	II-1-8	II-2-7	I-1-9	4.0
order-8	6.0	0.0	2.0	7.0	7.0	7.0	2.0300527,2.0300527	0.69080085	0.09712887	0.28934652	III-1-7	III-2-6	III-3-4	II-1-8	II-2-8	I-1-7	1.0
order-8	6.0	0.0	2.0	7.0	7.0	7.0	2.0300527,2.0300527	0.69080085	0.09712887	0.28934652	III-1-1	III-2-10	III-3-2	II-1-1	II-2-9	I-1-8	0.0
order-8	6.0	0.0	2.0	7.0	7.0	7.0	2.0300527,2.0300527	0.69080085	0.09712887	0.28934652	III-1-10	III-2-6	III-3-7	II-1-9	II-2-9	I-1-2	4.0
order-9	9.0	1.0	6.0	6.0	8.0	3.0	1.1517054,1.1517054	0.22255993	0.7730993	0.51847994	III-1-10	III-2-4	III-3-2	II-1-3	II-2-3	I-1-10	1.0
order-9	9.0	1.0	6.0	6.0	8.0	3.0	1.1517054,1.1517054	0.22255993	0.7730993	0.51847994	III-1-4	III-2-4	III-3-9	II-1-1	II-2-9	I-1-1	0.0
order-9	9.0	1.0	6.0	6.0	8.0	3.0	1.1517054,1.1517054	0.22255993	0.7730993	0.51847994	III-1-8	III-2-3	III-3-3	II-1-8	II-2-8	I-1-10	3.0
order-9	9.0	1.0	6.0	6.0	8.0	3.0	1.1517054,1.1517054	0.22255993	0.7730993	0.51847994	III-1-3	III-2-9	III-3-10	II-1-4	II-2-5	I-1-2	4.0
order-9	9.0	1.0	6.0	6.0	8.0	3.0	1.1517054,1.1517054	0.22255993	0.7730993	0.51847994	III-1-4	III-2-9	III-3-10	II-1-1	II-2-6	I-1-8	0.0
order-9	9.0	1.0	6.0	6.0	8.0	3.0	1.1517054,1.1517054	0.22255993	0.7730993	0.51847994	III-1-8	III-2-1	III-3-7	II-1-3	II-2-7	I-1-8	4.0
order-9	9.0	1.0	6.0	6.0	8.0	3.0	1.1517054,1.1517054	0.22255993	0.7730993	0.51847994	III-1-7	III-2-8	III-3-3	II-1-3	II-2-6	I-1-7	1.0
order-9	9.0	1.0	6.0	6.0	8.0	3.0	1.1517054,1.1517054	0.22255993	0.7730993	0.51847994	III-1-1	III-2-10	III-3-2	II-1-8	II-2-9	I-1-8	4.0
order-9	9.0	1.0	6.0	6.0	8.0	3.0	1.1517054,1.1517054	0.22255993	0.7730993	0.51847994	III-1-7	III-2-4	III-3-2	II-1-4	II-2-1	I-1-1	3.0
order-9	9.0	1.0	6.0	6.0	8.0	3.0	1.1517054,1.1517054	0.22255993	0.7730993	0.51847994	III-1-2	III-2-8	III-3-10	II-1-7	II-2-2	I-1-9	0.0
order-9	9.0	1.0	6.0	6.0	8.0	3.0	1.1517054,1.1517054	0.22255993	0.7730993	0.51847994	III-1-3	III-2-2	III-3-9	II-1-2	II-2-8	I-1-9	3.0
order-9	9.0	1.0	6.0	6.0	8.0	3.0	1.1517054,1.1517054	0.22255993	0.7730993	0.51847994	III-1-6	III-2-8	III-3-2	II-1-7	II-2-2	I-1-4	2.0
order-9	9.0	1.0	6.0	6.0	8.0	3.0	1.1517054,1.1517054	0.22255993	0.7730993	0.51847994	III-1-10	III-2-3	III-3-8	II-1-3	II-2-6	I-1-8	0.0
order-9	9.0	1.0	6.0	6.0	8.0	3.0	1.1517054,1.1517054	0.22255993	0.7730993	0.51847994	III-1-10	III-2-3	III-3-8	II-1-10	II-2-3	I-1-1	1.0
order-9	9.0	1.0	6.0	6.0	8.0	3.0	1.1517054,1.1517054	0.22255993	0.7730993	0.51847994	III-1-8	III-2-3	III-3-3	II-1-6	II-2-10	I-1-4	0.0
order-9	9.0	1.0	6.0	6.0	8.0	3.0	1.1517054,1.1517054	0.22255993	0.7730993	0.51847994	III-1-5	III-2-6	III-3-1	II-1-5	II-2-10	I-1-10	4.0
order-9	9.0	1.0	6.0	6.0	8.0	3.0	1.1517054,1.1517054	0.22255993	0.7730993	0.51847994	III-1-8	III-2-7	III-3-10	II-1-8	II-2-4	I-1-8	3.0
order-9	9.0	1.0	6.0	6.0	8.0	3.0	1.1517054,1.1517054	0.22255993	0.7730993	0.51847994	III-1-4	III-2-10	III-3-7	II-1-3	II-2-8	I-1-2	3.0
order-9	9.0	1.0	6.0	6.0	8.0	3.0	1.1517054,1.1517054	0.22255993	0.7730993	0.51847994	III-1-4	III-2-3	III-3-2	II-1-10	II-2-3	I-1-5	1.0
order-9	9.0	1.0	6.0	6.0	8.0	3.0	1.1517054,1.1517054	0.22255993	0.7730993	0.51847994	III-1-2	III-2-3	III-3-7	II-1-10	II-2-7	I-1-4	2.0
order-9	9.0	1.0	6.0	6.0	8.0	3.0	1.1517054,1.1517054	0.22255993	0.7730993	0.51847994	III-1-5	III-2-1	III-3-1	II-1-3	II-2-4	I-1-9	2.0
order-9	9.0	1.0	6.0	6.0	8.0	3.0	1.1517054,1.1517054	0.22255993	0.7730993	0.51847994	III-1-1	III-2-5	III-3-5	II-1-5	II-2-5	I-1-8	4.0
order-9	9.0	1.0	6.0	6.0	8.0	3.0	1.1517054,1.1517054	0.22255993	0.7730993	0.51847994	III-1-4	III-2-2	III-3-5	II-1-4	II-2-1	I-1-2	0.0
order-9	9.0	1.0	6.0	6.0	8.0	3.0	1.1517054,1.1517054	0.22255993	0.7730993	0.51847994	III-1-9	III-2-3	III-3-1	II-1-7	II-2-2	I-1-10	4.0
order-9	9.0	1.0	6.0	6.0	8.0	3.0	1.1517054,1.1517054	0.22255993	0.7730993	0.51847994	III-1-4	III-2-3	III-3-10	II-1-10	II-2-5	I-1-7	4.0
order-9	9.0	1.0	6.0	6.0	8.0	3.0	1.1517054,1.1517054	0.22255993	0.7730993	0.51847994	III-1-9	III-2-9	III-3-10	II-1-9	II-2-2	I-1-4	2.0
order-9	9.0	1.0	6.0	6.0	8.0	3.0	1.1517054,1.1517054	0.22255993	0.7730993	0.51847994	III-1-3	III-2-9	III-3-2	II-1-4	II-2-8	I-1-7	1.0
order-9	9.0	1.0	6.0	6.0	8.0	3.0	1.1517054,1.1517054	0.22255993	0.7730993	0.51847994	III-1-10	III-2-4	III-3-10	II-1-10	II-2-9	I-1-4	0.0
order-9	9.0	1.0	6.0	6.0	8.0	3.0	1.1517054,1.1517054	0.22255993	0.7730993	0.51847994	III-1-9	III-2-8	III-3-9	II-1-2	II-2-3	I-1-3	2.0
order-9	9.0	1.0	6.0	6.0	8.0	3.0	1.1517054,1.1517054	0.22255993	0.7730993	0.51847994	III-1-8	III-2-10	III-3-1	II-1-1	II-2-7	I-1-8	2.0
order-9	9.0	1.0	6.0	6.0	8.0	3.0	1.1517054,1.1517054	0.22255993	0.7730993	0.51847994	III-1-3	III-2-9	III-3-5	II-1-5	II-2-9	I-1-3	4.0
order-9	9.0	1.0	6.0	6.0	8.0	3.0	1.1517054,1.1517054	0.22255993	0.7730993	0.51847994	III-1-7	III-2-3	III-3-6	II-1-7	II-2-6	I-1-1	2.0
order-9	9.0	1.0	6.0	6.0	8.0	3.0	1.1517054,1.1517054	0.22255993	0.7730993	0.51847994	III-1-6	III-2-7	III-3-7	II-1-7	II-2-9	I-1-2	4.0
order-9	9.0	1.0	6.0	6.0	8.0	3.0	1.1517054,1.1517054	0.22255993	0.7730993	0.51847994	III-1-4	III-2-9	III-3-1	II-1-1	II-2-7	I-1-8	3.0
order-9	9.0	1.0	6.0	6.0	8.0	3.0	1.1517054,1.1517054	0.22255993	0.7730993	0.51847994	III-1-9	III-2-4	III-3-4	II-1-3	II-2-5	I-1-7	3.0
order-9	9.0	1.0	6.0	6.0	8.0	3.0	1.1517054,1.1517054	0.22255993	0.7730993	0.51847994	III-1-1	III-2-10	III-3-9	II-1-6	II-2-10	I-1-4	4.0
order-9	9.0	1.0	6.0	6.0	8.0	3.0	1.1517054,1.1517054	0.22255993	0.7730993	0.51847994	III-1-5	III-2-10	III-3-9	II-1-6	II-2-4	I-1-5	2.0
order-9	9.0	1.0	6.0	6.0	8.0	3.0	1.1517054,1.1517054	0.22255993	0.7730993	0.51847994	III-1-10	III-2-2	III-3-6	II-1-1	II-2-6	I-1-6	1.0
order-9	9.0	1.0	6.0	6.0	8.0	3.0	1.1517054,1.1517054	0.22255993	0.7730993	0.51847994	III-1-7	III-2-3	III-3-2	II-1-8	II-2-1	I-1-10	2.0
order-9	9.0	1.0	6.0	6.0	8.0	3.0	1.1517054,1.1517054	0.22255993	0.7730993	0.51847994	III-1-5	III-2-6	III-3-6	II-1-3	II-2-6	I-1-10	4.0
order-9	9.0	1.0	6.0	6.0	8.0	3.0	1.1517054,1.1517054	0.22255993	0.7730993	0.51847994	III-1-2	III-2-1	III-3-1	II-1-4	II-2-3	I-1-7	0.0
order-9	9.0	1.0	6.0	6.0	8.0	3.0	1.1517054,1.1517054	0.22255993	0.7730993	0.51847994	III-1-3	III-2-5	III-3-4	II-1-8	II-2-1	I-1-1	3.0
order-9	9.0	1.0	6.0	6.0	8.0	3.0	1.1517054,1.1517054	0.22255993	0.7730993	0.51847994	III-1-7	III-2-1	III-3-1	II-1-9	II-2-4	I-1-6	0.0
order-9	9.0	1.0	6.0	6.0	8.0	3.0	1.1517054,1.1517054	0.22255993	0.7730993	0.51847994	III-1-3	III-2-1	III-3-1	II-1-10	II-2-3	I-1-4	1.0
order-9	9.0	1.0	6.0	6.0	8.0	3.0	1.1517054,1.1517054	0.22255993	0.7730993	0.51847994	III-1-6	III-2-3	III-3-8	II-1-1	II-2-6	I-1-1	2.0
order-9	9.0	1.0	6.0	6.0	8.0	3.0	1.1517054,1.1517054	0.22255993	0.7730993	0.51847994	III-1-3	III-2-3	III-3-8	II-1-2	II-2-10	I-1-10	3.0
order-9	9.0	1.0	6.0	6.0	8.0	3.0	1.1517054,1.1517054	0.22255993	0.7730993	0.51847994	III-1-7	III-2-8	III-3-4	II-1-10	II-2-5	I-1-6	0.0
order-9	9.0	1.0	6.0	6.0	8.0	3.0	1.1517054,1.1517054	0.22255993	0.7730993	0.51847994	III-1-6	III-2-9	III-3-9	II-1-8	II-2-2	I-1-5	1.0
order-9	9.0	1.0	6.0	6.0	8.0	3.0	1.1517054,1.1517054	0.22255993	0.7730993	0.51847994	III-1-3	III-2-7	III-3-9	II-1-6	II-2-4	I-1-5	4.0
order-9	9.0	1.0	6.0	6.0	8.0	3.0	1.1517054,1.1517054	0.22255993	0.7730993	0.51847994	III-1-2	III-2-6	III-3-7	II-1-3	II-2-9	I-1-2	1.0
order-10	4.0	6.0	6.0	6.0	3.0	1.0	6.348369,6.348369	0.0011097789	0.97275746	0.21920925	III-1-6	III-2-7	III-3-4	II-1-9	II-2-2	I-1-4	1.0
order-10	4.0	6.0	6.0	6.0	3.0	1.0	6.348369,6.348369	0.0011097789	0.97275746	0.21920925	III-1-1	III-2-6	III-3-6	II-1-10	II-2-3	I-1-7	4.0
order-10	4.0	6.0	6.0	6.0	3.0	1.0	6.348369,6.348369	0.0011097789	0.97275746	0.21920925	III-1-5	III-2-4	III-3-8	II-1-5	II-2-4	I-1-9	3.0
order-10	4.0	6.0	6.0	6.0	3.0	1.0	6.348369,6.348369	0.0011097789	0.97275746	0.21920925	III-1-5	III-2-3	III-3-5	II-1-4	II-2-1	I-1-2	1.0
order-10	4.0	6.0	6.0	6.0	3.0	1.0	6.348369,6.348369	0.0011097789	0.97275746	0.21920925	III-1-10	III-2-10	III-3-9	II-1-8	II-2-5	I-1-7	2.0
order-10	4.0	6.0	6.0	6.0	3.0	1.0	6.348369,6.348369	0.0011097789	0.97275746	0.21920925	III-1-5	III-2-6	III-3-8	II-1-6	II-2-10	I-1-7	4.0
order-10	4.0	6.0	6.0	6.0	3.0	1.0	6.348369,6.348369	0.0011097789	0.97275746	0.21920925	III-1-4	III-2-1	III-3-1	II-1-6	II-2-2	I-1-7	2.0
order-10	4.0	6.0	6.0	6.0	3.0	1.0	6.348369,6.348369	0.0011097789	0.97275746	0.21920925	III-1-6	III-2-6	III-3-4	II-1-6	II-2-10	I-1-2	1.0
order-10	4.0	6.0	6.0	6.0	3.0	1.0	6.348369,6.348369	0.0011097789	0.97275746	0.21920925	III-1-8	III-2-7	III-3-5	II-1-5	II-2-1	I-1-8	1.0
order-10	4.0	6.0	6.0	6.0	3.0	1.0	6.348369,6.348369	0.0011097789	0.97275746	0.21920925	III-1-7	III-2-6	III-3-10	II-1-9	II-2-3	I-1-8	1.0
order-10	4.0	6.0	6.0	6.0	3.0	1.0	6.348369,6.348369	0.0011097789	0.97275746	0.21920925	III-1-6	III-2-10	III-3-4	II-1-2	II-2-2	I-1-5	0.0
order-10	4.0	6.0	6.0	6.0	3.0	1.0	6.348369,6.348369	0.0011097789	0.97275746	0.21920925	III-1-3	III-2-6	III-3-9	II-1-9	II-2-3	I-1-5	2.0
order-10	4.0	6.0	6.0	6.0	3.0	1.0	6.348369,6.348369	0.0011097789	0.97275746	0.21920925	III-1-8	III-2-6	III-3-8	II-1-10	II-2-6	I-1-8	0.0
order-10	4.0	6.0	6.0	6.0	3.0	1.0	6.348369,6.348369	0.0011097789	0.97275746	0.21920925	III-1-8	III-2-1	III-3-6	II-1-6	II-2-4	I-1-7	0.0
order-10	4.0	6.0	6.0	6.0	3.0	1.0	6.348369,6.348369	0.0011097789	0.97275746	0.21920925	III-1-6	III-2-3	III-3-9	II-1-1	II-2-9	I-1-2	2.0
order-10	4.0	6.0	6.0	6.0	3.0	1.0	6.348369,6.348369	0.0011097789	0.97275746	0.21920925	III-1-7	III-2-8	III-3-1	II-1-2	II-2-2	I-1-2	3.0
order-10	4.0	6.0	6.0	6.0	3.0	1.0	6.348369,6.348369	0.0011097789	0.97275746	0.21920925	III-1-7	III-2-2	III-3-9	II-1-2	II-2-6	I-1-10	3.0
order-10	4.0	6.0	6.0	6.0	3.0	1.0	6.348369,6.348369	0.0011097789	0.97275746	0.21920925	III-1-4	III-2-8	III-3-5	II-1-2	II-2-6	I-1-9	0.0
order-10	4.0	6.0	6.0	6.0	3.0	1.0	6.348369,6.348369	0.0011097789	0.97275746	0.21920925	III-1-1	III-2-10	III-3-8	II-1-7	II-2-3	I-1-2	0.0
order-10	4.0	6.0	6.0	6.0	3.0	1.0	6.348369,6.348369	0.0011097789	0.97275746	0.21920925	III-1-1	III-2-5	III-3-3	II-1-5	II-2-7	I-1-7	1.0
order-10	4.0	6.0	6.0	6.0	3.0	1.0	6.348369,6.348369	0.0011097789	0.97275746	0.21920925	III-1-6	III-2-7	III-3-6	II-1-8	II-2-5	I-1-7	0.0
order-10	4.0	6.0	6.0	6.0	3.0	1.0	6.348369,6.348369	0.0011097789	0.97275746	0.21920925	III-1-3	III-2-2	III-3-2	II-1-4	II-2-9	I-1-6	4.0
order-10	4.0	6.0	6.0	6.0	3.0	1.0	6.348369,6.348369	0.0011097789	0.97275746	0.21920925	III-1-7	III-2-4	III-3-7	II-1-7	II-2-6	I-1-4	3.0
order-10	4.0	6.0	6.0	6.0	3.0	1.0	6.348369,6.348369	0.0011097789	0.97275746	0.21920925	III-1-4	III-2-4	III-3-7	II-1-2	II-2-5	I-1-9	1.0
order-10	4.0	6.0	6.0	6.0	3.0	1.0	6.348369,6.348369	0.0011097789	0.97275746	0.21920925	III-1-9	III-2-5	III-3-6	II-1-5	II-2-1	I-1-4	0.0
order-10	4.0	6.0	6.0	6.0	3.0	1.0	6.348369,6.348369	0.0011097789	0.97275746	0.21920925	III-1-9	III-2-10	III-3-8	II-1-5	II-2-4	I-1-9	4.0
order-10	4.0	6.0	6.0	6.0	3.0	1.0	6.348369,6.348369	0.0011097789	0.97275746	0.21920925	III-1-5	III-2-1	III-3-6	II-1-8	II-2-9	I-1-4	4.0
order-10	4.0	6.0	6.0	6.0	3.0	1.0	6.348369,6.348369	0.0011097789	0.97275746	0.21920925	III-1-5	III-2-2	III-3-7	II-1-4	II-2-6	I-1-7	1.0
order-10	4.0	6.0	6.0	6.0	3.0	1.0	6.348369,6.348369	0.0011097789	0.97275746	0.21920925	III-1-4	III-2-9	III-3-3	II-1-1	II-2-8	I-1-4	2.0
order-10	4.0	6.0	6.0	6.0	3.0	1.0	6.348369,6.348369	0.0011097789	0.97275746	0.21920925	III-1-4	III-2-4	III-3-2	II-1-1	II-2-3	I-1-3	1.0
order-10	4.0	6.0	6.0	6.0	3.0	1.0	6.348369,6.348369	0.0011097789	0.97275746	0.21920925	III-1-5	III-2-9	III-3-10	II-1-10	II-2-10	I-1-3	1.0
order-10	4.0	6.0	6.0	6.0	3.0	1.0	6.348369,6.348369	0.0011097789	0.97275746	0.21920925	III-1-3	III-2-10	III-3-4	II-1-7	II-2-5	I-1-7	0.0
order-10	4.0	6.0	6.0	6.0	3.0	1.0	6.348369,6.348369	0.0011097789	0.97275746	0.21920925	III-1-7	III-2-4	III-3-2	II-1-7	II-2-9	I-1-3	1.0
order-10	4.0	6.0	6.0	6.0	3.0	1.0	6.348369,6.348369	0.0011097789	0.97275746	0.21920925	III-1-3	III-2-1	III-3-8	II-1-8	II-2-3	I-1-7	1.0
order-10	4.0	6.0	6.0	6.0	3.0	1.0	6.348369,6.348369	0.0011097789	0.97275746	0.21920925	III-1-9	III-2-1	III-3-5	II-1-8	II-2-4	I-1-8	0.0
order-10	4.0	6.0	6.0	6.0	3.0	1.0	6.348369,6.348369	0.0011097789	0.97275746	0.21920925	III-1-1	III-2-3	III-3-8	II-1-9	II-2-2	I-1-10	4.0
order-10	4.0	6.0	6.0	6.0	3.0	1.0	6.348369,6.348369	0.0011097789	0.97275746	0.21920925	III-1-2	III-2-9	III-3-2	II-1-5	II-2-5	I-1-7	1.0
order-10	4.0	6.0	6.0	6.0	3.0	1.0	6.348369,6.348369	0.0011097789	0.97275746	0.21920925	III-1-5	III-2-7	III-3-9	II-1-2	II-2-9	I-1-10	0.0
order-10	4.0	6.0	6.0	6.0	3.0	1.0	6.348369,6.348369	0.0011097789	0.97275746	0.21920925	III-1-10	III-2-3	III-3-4	II-1-9	II-2-8	I-1-8	0.0
order-10	4.0	6.0	6.0	6.0	3.0	1.0	6.348369,6.348369	0.0011097789	0.97275746	0.21920925	III-1-2	III-2-2	III-3-8	II-1-3	II-2-3	I-1-10	4.0
order-10	4.0	6.0	6.0	6.0	3.0	1.0	6.348369,6.348369	0.0011097789	0.97275746	0.21920925	III-1-8	III-2-4	III-3-7	II-1-5	II-2-4	I-1-9	3.0
order-10	4.0	6.0	6.0	6.0	3.0	1.0	6.348369,6.348369	0.0011097789	0.97275746	0.21920925	III-1-3	III-2-1	III-3-1	II-1-10	II-2-3	I-1-1	4.0
order-10	4.0	6.0	6.0	6.0	3.0	1.0	6.348369,6.348369	0.0011097789	0.97275746	0.21920925	III-1-2	III-2-6	III-3-10	II-1-6	II-2-1	I-1-2	0.0
order-10	4.0	6.0	6.0	6.0	3.0	1.0	6.348369,6.348369	0.0011097789	0.97275746	0.21920925	III-1-5	III-2-3	III-3-7	II-1-10	II-2-10	I-1-3	3.0
order-10	4.0	6.0	6.0	6.0	3.0	1.0	6.348369,6.348369	0.0011097789	0.97275746	0.21920925	III-1-7	III-2-5	III-3-8	II-1-7	II-2-10	I-1-3	1.0
order-10	4.0	6.0	6.0	6.0	3.0	1.0	6.348369,6.348369	0.0011097789	0.97275746	0.21920925	III-1-4	III-2-1	III-3-2	II-1-3	II-2-8	I-1-6	2.0
order-10	4.0	6.0	6.0	6.0	3.0	1.0	6.348369,6.348369	0.0011097789	0.97275746	0.21920925	III-1-1	III-2-10	III-3-7	II-1-4	II-2-10	I-1-2	4.0
order-10	4.0	6.0	6.0	6.0	3.0	1.0	6.348369,6.348369	0.0011097789	0.97275746	0.21920925	III-1-10	III-2-4	III-3-10	II-1-5	II-2-7	I-1-5	1.0
order-10	4.0	6.0	6.0	6.0	3.0	1.0	6.348369,6.348369	0.0011097789	0.97275746	0.21920925	III-1-9	III-2-6	III-3-7	II-1-1	II-2-2	I-1-4	4.0
order-10	4.0	6.0	6.0	6.0	3.0	1.0	6.348369,6.348369	0.0011097789	0.97275746	0.21920925	III-1-3	III-2-9	III-3-4	II-1-1	II-2-7	I-1-1	3.0
order-11	3.0	1.0	7.0	2.0	8.0	6.0	7.4011045,7.4011045	0.28762764	0.21010023	0.83879656	III-1-6	III-2-3	III-3-10	II-1-8	II-2-2	I-1-3	0.0
order-11	3.0	1.0	7.0	2.0	8.0	6.0	7.4011045,7.4011045	0.28762764	0.21010023	0.83879656	III-1-10	III-2-2	III-3-5	II-1-3	II-2-9	I-1-4	1.0
order-11	3.0	1.0	7.0	2.0	8.0	6.0	7.4011045,7.4011045	0.28762764	0.21010023	0.83879656	III-1-2	III-2-4	III-3-5	II-1-2	II-2-4	I-1-3	4.0
order-11	3.0	1.0	7.0	2.0	8.0	6.0	7.4011045,7.4011045	0.28762764	0.21010023	0.83879656	III-1-7	III-2-9	III-3-9	II-1-5	II-2-10	I-1-3	0.0
order-11	3.0	1.0	7.0	2.0	8.0	6.0	7.4011045,7.4011045	0.28762764	0.21010023	0.83879656	III-1-5	III-2-5	III-3-10	II-1-1	II-2-9	I-1-2	4.0
order-11	3.0	1.0	7.0	2.0	8.0	6.0	7.4011045,7.4011045	0.28762764	0.21010023	0.83879656	III-1-5	III-2-6	III-3-7	II-1-7	II-2-3	I-1-3	3.0
order-11	3.0	1.0	7.0	2.0	8.0	6.0	7.4011045,7.4011045	0.28762764	0.21010023	0.83879656	III-1-9	III-2-7	III-3-1	II-1-4	II-2-7	I-1-3	2.0
order-11	3.0	1.0	7.0	2.0	8.0	6.0	7.4011045,7.4011045	0.28762764	0.21010023	0.83879656	III-1-6	III-2-10	III-3-1	II-1-2	II-2-8	I-1-8	4.0
order-11	3.0	1.0	7.0	2.0	8.0	6.0	7.4011045,7.4011045	0.28762764	0.21010023	0.83879656	III-1-10	III-2-6	III-3-8	II-1-1	II-2-7	I-1-4	2.0
order-11	3.0	1.0	7.0	2.0	8.0	6.0	7.4011045,7.4011045	0.28762764	0.21010023	0.83879656	III-1-2	III-2-6	III-3-1	II-1-7	II-2-6	I-1-1	4.0
order-11	3.0	1.0	7.0	2.0	8.0	6.0	7.4011045,7.4011045	0.28762764	0.21010023	0.83879656	III-1-3	III-2-3	III-3-4	II-1-2	II-2-9	I-1-6	4.0
order-11	3.0	1.0	7.0	2.0	8.0	6.0	7.4011045,7.4011045	0.28762764	0.21010023	0.83879656	III-1-8	III-2-3	III-3-2	II-1-6	II-2-7	I-1-2	1.0
order-11	3.0	1.0	7.0	2.0	8.0	6.0	7.4011045,7.4011045	0.28762764	0.21010023	0.83879656	III-1-2	III-2-5	III-3-3	II-1-6	II-2-5	I-1-3	4.0
order-11	3.0	1.0	7.0	2.0	8.0	6.0	7.4011045,7.4011045	0.28762764	0.21010023	0.83879656	III-1-2	III-2-9	III-3-4	II-1-6	II-2-8	I-1-5	2.0
order-11	3.0	1.0	7.0	2.0	8.0	6.0	7.4011045,7.4011045	0.28762764	0.21010023	0.83879656	III-1-1	III-2-3	III-3-4	II-1-2	II-2-4	I-1-4	0.0
order-11	3.0	1.0	7.0	2.0	8.0	6.0	7.4011045,7.4011045	0.28762764	0.21010023	0.83879656	III-1-5	III-2-3	III-3-8	II-1-4	II-2-2	I-1-5	3.0
order-11	3.0	1.0	7.0	2.0	8.0	6.0	7.4011045,7.4011045	0.28762764	0.21010023	0.83879656	III-1-1	III-2-3	III-3-5	II-1-7	II-2-10	I-1-1	0.0
order-11	3.0	1.0	7.0	2.0	8.0	6.0	7.4011045,7.4011045	0.28762764	0.21010023	0.83879656	III-1-4	III-2-4	III-3-10	II-1-5	II-2-1	I-1-1	2.0
order-11	3.0	1.0	7.0	2.0	8.0	6.0	7.4011045,7.4011045	0.28762764	0.21010023	0.83879656	III-1-2	III-2-10	III-3-4	II-1-5	II-2-6	I-1-4	4.0
order-11	3.0	1.0	7.0	2.0	8.0	6.0	7.4011045,7.4011045	0.28762764	0.21010023	0.83879656	III-1-4	III-2-4	III-3-10	II-1-9	II-2-4	I-1-8	0.0
order-11	3.0	1.0	7.0	2.0	8.0	6.0	7.4011045,7.4011045	0.28762764	0.21010023	0.83879656	III-1-10	III-2-5	III-3-8	II-1-4	II-2-10	I-1-9	4.0
order-11	3.0	1.0	7.0	2.0	8.0	6.0	7.4011045,7.4011045	0.28762764	0.21010023	0.83879656	III-1-9	III-2-6	III-3-3	II-1-3	II-2-5	I-1-7	0.0
order-11	3.0	1.0	7.0	2.0	8.0	6.0	7.4011045,7.4011045	0.28762764	0.21010023	0.83879656	III-1-7	III-2-7	III-3-8	II-1-7	II-2-4	I-1-8	3.0
order-11	3.0	1.0	7.0	2.0	8.0	6.0	7.4011045,7.4011045	0.28762764	0.21010023	0.83879656	III-1-2	III-2-6	III-3-7	II-1-3	II-2-9	I-1-7	0.0
order-11	3.0	1.0	7.0	2.0	8.0	6.0	7.4011045,7.4011045	0.28762764	0.21010023	0.83879656	III-1-5	III-2-4	III-3-6	II-1-7	II-2-7	I-1-7	1.0
order-11	3.0	1.0	7.0	2.0	8.0	6.0	7.4011045,7.4011045	0.28762764	0.21010023	0.83879656	III-1-2	III-2-8	III-3-6	II-1-9	II-2-9	I-1-10	3.0
order-11	3.0	1.0	7.0	2.0	8.0	6.0	7.4011045,7.4011045	0.28762764	0.21010023	0.83879656	III-1-1	III-2-10	III-3-4	II-1-10	II-2-2	I-1-8	3.0
order-11	3.0	1.0	7.0	2.0	8.0	6.0	7.4011045,7.4011045	0.28762764	0.21010023	0.83879656	III-1-7	III-2-2	III-3-9	II-1-5	II-2-3	I-1-3	2.0
order-11	3.0	1.0	7.0	2.0	8.0	6.0	7.4011045,7.4011045	0.28762764	0.21010023	0.83879656	III-1-3	III-2-5	III-3-8	II-1-4	II-2-6	I-1-3	2.0
order-11	3.0	1.0	7.0	2.0	8.0	6.0	7.4011045,7.4011045	0.28762764	0.21010023	0.83879656	III-1-7	III-2-7	III-3-6	II-1-4	II-2-9	I-1-7	2.0
order-11	3.0	1.0	7.0	2.0	8.0	6.0	7.4011045,7.4011045	0.28762764	0.21010023	0.83879656	III-1-7	III-2-10	III-3-8	II-1-1	II-2-3	I-1-4	3.0
order-11	3.0	1.0	7.0	2.0	8.0	6.0	7.4011045,7.4011045	0.28762764	0.21010023	0.83879656	III-1-4	III-2-8	III-3-10	II-1-6	II-2-3	I-1-7	1.0
order-11	3.0	1.0	7.0	2.0	8.0	6.0	7.4011045,7.4011045	0.28762764	0.21010023	0.83879656	III-1-1	III-2-8	III-3-4	II-1-10	II-2-1	I-1-8	3.0
order-11	3.0	1.0	7.0	2.0	8.0	6.0	7.4011045,7.4011045	0.28762764	0.21010023	0.83879656	III-1-4	III-2-8	III-3-10	II-1-5	II-2-7	I-1-5	2.0
order-11	3.0	1.0	7.0	2.0	8.0	6.0	7.4011045,7.4011045	0.28762764	0.21010023	0.83879656	III-1-1	III-2-4	III-3-7	II-1-7	II-2-5	I-1-7	4.0
order-11	3.0	1.0	7.0	2.0	8.0	6.0	7.4011045,7.4011045	0.28762764	0.21010023	0.83879656	III-1-5	III-2-1	III-3-1	II-1-7	II-2-7	I-1-3	0.0
order-11	3.0	1.0	7.0	2.0	8.0	6.0	7.4011045,7.4011045	0.28762764	0.21010023	0.83879656	III-1-1	III-2-1	III-3-4	II-1-7	II-2-9	I-1-4	0.0
order-11	3.0	1.0	7.0	2.0	8.0	6.0	7.4011045,7.4011045	0.28762764	0.21010023	0.83879656	III-1-7	III-2-6	III-3-4	II-1-10	II-2-3	I-1-10	2.0
order-11	3.0	1.0	7.0	2.0	8.0	6.0	7.4011045,7.4011045	0.28762764	0.21010023	0.83879656	III-1-9	III-2-10	III-3-3	II-1-5	II-2-5	I-1-6	0.0
order-11	3.0	1.0	7.0	2.0	8.0	6.0	7.4011045,7.4011045	0.28762764	0.21010023	0.83879656	III-1-10	III-2-6	III-3-10	II-1-1	II-2-5	I-1-5	4.0
order-11	3.0	1.0	7.0	2.0	8.0	6.0	7.4011045,7.4011045	0.28762764	0.21010023	0.83879656	III-1-9	III-2-9	III-3-1	II-1-5	II-2-6	I-1-10	3.0
order-11	3.0	1.0	7.0	2.0	8.0	6.0	7.4011045,7.4011045	0.28762764	0.21010023	0.83879656	III-1-8	III-2-6	III-3-10	II-1-6	II-2-2	I-1-2	2.0
order-11	3.0	1.0	7.0	2.0	8.0	6.0	7.4011045,7.4011045	0.28762764	0.21010023	0.83879656	III-1-2	III-2-5	III-3-3	II-1-5	II-2-7	I-1-1	2.0
order-11	3.0	1.0	7.0	2.0	8.0	6.0	7.4011045,7.4011045	0.28762764	0.21010023	0.83879656	III-1-5	III-2-10	III-3-7	II-1-9	II-2-5	I-1-3	4.0
order-11	3.0	1.0	7.0	2.0	8.0	6.0	7.4011045,7.4011045	0.28762764	0.21010023	0.83879656	III-1-2	III-2-2	III-3-7	II-1-8	II-2-2	I-1-8	4.0
order-11	3.0	1.0	7.0	2.0	8.0	6.0	7.4011045,7.4011045	0.28762764	0.21010023	0.83879656	III-1-4	III-2-10	III-3-4	II-1-10	II-2-7	I-1-10	3.0
order-11	3.0	1.0	7.0	2.0	8.0	6.0	7.4011045,7.4011045	0.28762764	0.21010023	0.83879656	III-1-6	III-2-8	III-3-5	II-1-10	II-2-1	I-1-6	3.0
order-11	3.0	1.0	7.0	2.0	8.0	6.0	7.4011045,7.4011045	0.28762764	0.21010023	0.83879656	III-1-5	III-2-4	III-3-3	II-1-2	II-2-9	I-1-10	1.0
order-11	3.0	1.0	7.0	2.0	8.0	6.0	7.4011045,7.4011045	0.28762764	0.21010023	0.83879656	III-1-9	III-2-9	III-3-8	II-1-7	II-2-1	I-1-4	3.0
order-11	3.0	1.0	7.0	2.0	8.0	6.0	7.4011045,7.4011045	0.28762764	0.21010023	0.83879656	III-1-2	III-2-5	III-3-3	II-1-9	II-2-2	I-1-6	3.0
order-12	5.0	9.0	3.0	8.0	9.0	1.0	5.795598,5.795598	0.46502095	0.6472651	0.5611248	III-1-8	III-2-5	III-3-8	II-1-9	II-2-1	I-1-10	3.0
order-12	5.0	9.0	3.0	8.0	9.0	1.0	5.795598,5.795598	0.46502095	0.6472651	0.5611248	III-1-3	III-2-7	III-3-9	II-1-6	II-2-8	I-1-8	1.0
order-12	5.0	9.0	3.0	8.0	9.0	1.0	5.795598,5.795598	0.46502095	0.6472651	0.5611248	III-1-10	III-2-3	III-3-9	II-1-6	II-2-10	I-1-4	2.0
order-12	5.0	9.0	3.0	8.0	9.0	1.0	5.795598,5.795598	0.46502095	0.6472651	0.5611248	III-1-10	III-2-9	III-3-7	II-1-9	II-2-5	I-1-9	2.0
order-12	5.0	9.0	3.0	8.0	9.0	1.0	5.795598,5.795598	0.46502095	0.6472651	0.5611248	III-1-7	III-2-4	III-3-7	II-1-7	II-2-1	I-1-1	4.0
order-12	5.0	9.0	3.0	8.0	9.0	1.0	5.795598,5.795598	0.46502095	0.6472651	0.5611248	III-1-3	III-2-1	III-3-1	II-1-5	II-2-9	I-1-2	3.0
order-12	5.0	9.0	3.0	8.0	9.0	1.0	5.795598,5.795598	0.46502095	0.6472651	0.5611248	III-1-8	III-2-10	III-3-10	II-1-8	II-2-9	I-1-9	0.0
order-12	5.0	9.0	3.0	8.0	9.0	1.0	5.795598,5.795598	0.46502095	0.6472651	0.5611248	III-1-6	III-2-4	III-3-4	II-1-6	II-2-7	I-1-8	1.0
order-12	5.0	9.0	3.0	8.0	9.0	1.0	5.795598,5.795598	0.46502095	0.6472651	0.5611248	III-1-8	III-2-4	III-3-1	II-1-10	II-2-8	I-1-2	3.0
order-12	5.0	9.0	3.0	8.0	9.0	1.0	5.795598,5.795598	0.46502095	0.6472651	0.5611248	III-1-6	III-2-5	III-3-5	II-1-2	II-2-5	I-1-1	2.0
order-12	5.0	9.0	3.0	8.0	9.0	1.0	5.795598,5.795598	0.46502095	0.6472651	0.5611248	III-1-4	III-2-4	III-3-1	II-1-4	II-2-7	I-1-7	0.0
order-12	5.0	9.0	3.0	8.0	9.0	1.0	5.795598,5.795598	0.46502095	0.6472651	0.5611248	III-1-8	III-2-4	III-3-9	II-1-9	II-2-4	I-1-3	1.0
order-12	5.0	9.0	3.0	8.0	9.0	1.0	5.795598,5.795598	0.46502095	0.6472651	0.5611248	III-1-9	III-2-9	III-3-7	II-1-2	II-2-2	I-1-8	0.0
order-12	5.0	9.0	3.0	8.0	9.0	1.0	5.795598,5.795598	0.46502095	0.6472651	0.5611248	III-1-8	III-2-5	III-3-9	II-1-4	II-2-8	I-1-7	2.0
order-12	5.0	9.0	3.0	8.0	9.0	1.0	5.795598,5.795598	0.46502095	0.6472651	0.5611248	III-1-5	III-2-5	III-3-5	II-1-1	II-2-5	I-1-1	4.0
order-12	5.0	9.0	3.0	8.0	9.0	1.0	5.795598,5.795598	0.46502095	0.6472651	0.5611248	III-1-1	III-2-6	III-3-3	II-1-7	II-2-8	I-1-10	1.0
order-12	5.0	9.0	3.0	8.0	9.0	1.0	5.795598,5.795598	0.46502095	0.6472651	0.5611248	III-1-4	III-2-2	III-3-1	II-1-9	II-2-10	I-1-8	4.0
order-12	5.0	9.0	3.0	8.0	9.0	1.0	5.795598,5.795598	0.46502095	0.6472651	0.5611248	III-1-2	III-2-6	III-3-3	II-1-7	II-2-6	I-1-2	2.0
order-12	5.0	9.0	3.0	8.0	9.0	1.0	5.795598,5.795598	0.46502095	0.6472651	0.5611248	III-1-6	III-2-10	III-3-4	II-1-8	II-2-10	I-1-7	2.0
order-12	5.0	9.0	3.0	8.0	9.0	1.0	5.795598,5.795598	0.46502095	0.6472651	0.5611248	III-1-5	III-2-6	III-3-7	II-1-8	II-2-2	I-1-4	0.0
order-12	5.0	9.0	3.0	8.0	9.0	1.0	5.795598,5.795598	0.46502095	0.6472651	0.5611248	III-1-1	III-2-2	III-3-5	II-1-6	II-2-5	I-1-3	0.0
order-12	5.0	9.0	3.0	8.0	9.0	1.0	5.795598,5.795598	0.46502095	0.6472651	0.5611248	III-1-4	III-2-10	III-3-10	II-1-10	II-2-2	I-1-3	0.0
order-12	5.0	9.0	3.0	8.0	9.0	1.0	5.795598,5.795598	0.46502095	0.6472651	0.5611248	III-1-10	III-2-6	III-3-8	II-1-1	II-2-9	I-1-6	4.0
order-12	5.0	9.0	3.0	8.0	9.0	1.0	5.795598,5.795598	0.46502095	0.6472651	0.5611248	III-1-5	III-2-8	III-3-7	II-1-2	II-2-6	I-1-4	3.0
order-12	5.0	9.0	3.0	8.0	9.0	1.0	5.795598,5.795598	0.46502095	0.6472651	0.5611248	III-1-8	III-2-6	III-3-2	II-1-8	II-2-4	I-1-9	0.0
order-12	5.0	9.0	3.0	8.0	9.0	1.0	5.795598,5.795598	0.46502095	0.6472651	0.5611248	III-1-10	III-2-6	III-3-2	II-1-10	II-2-1	I-1-9	0.0
order-12	5.0	9.0	3.0	8.0	9.0	1.0	5.795598,5.795598	0.46502095	0.6472651	0.5611248	III-1-2	III-2-6	III-3-9	II-1-7	II-2-6	I-1-4	0.0
order-12	5.0	9.0	3.0	8.0	9.0	1.0	5.795598,5.795598	0.46502095	0.6472651	0.5611248	III-1-7	III-2-6	III-3-9	II-1-6	II-2-2	I-1-6	2.0
order-12	5.0	9.0	3.0	8.0	9.0	1.0	5.795598,5.795598	0.46502095	0.6472651	0.5611248	III-1-10	III-2-7	III-3-6	II-1-5	II-2-8	I-1-5	2.0
order-12	5.0	9.0	3.0	8.0	9.0	1.0	5.795598,5.795598	0.46502095	0.6472651	0.5611248	III-1-2	III-2-2	III-3-3	II-1-3	II-2-8	I-1-4	2.0
order-12	5.0	9.0	3.0	8.0	9.0	1.0	5.795598,5.795598	0.46502095	0.6472651	0.5611248	III-1-5	III-2-4	III-3-5	II-1-2	II-2-7	I-1-4	0.0
order-12	5.0	9.0	3.0	8.0	9.0	1.0	5.795598,5.795598	0.46502095	0.6472651	0.5611248	III-1-8	III-2-8	III-3-4	II-1-10	II-2-3	I-1-7	2.0
order-12	5.0	9.0	3.0	8.0	9.0	1.0	5.795598,5.795598	0.46502095	0.6472651	0.5611248	III-1-8	III-2-2	III-3-7	II-1-8	II-2-8	I-1-7	1.0
order-12	5.0	9.0	3.0	8.0	9.0	1.0	5.795598,5.795598	0.46502095	0.6472651	0.5611248	III-1-4	III-2-2	III-3-4	II-1-7	II-2-1	I-1-7	0.0
order-12	5.0	9.0	3.0	8.0	9.0	1.0	5.795598,5.795598	0.46502095	0.6472651	0.5611248	III-1-5	III-2-2	III-3-1	II-1-4	II-2-10	I-1-8	1.0
order-12	5.0	9.0	3.0	8.0	9.0	1.0	5.795598,5.795598	0.46502095	0.6472651	0.5611248	III-1-6	III-2-5	III-3-8	II-1-10	II-2-5	I-1-1	4.0
order-12	5.0	9.0	3.0	8.0	9.0	1.0	5.795598,5.795598	0.46502095	0.6472651	0.5611248	III-1-6	III-2-1	III-3-4	II-1-5	II-2-1	I-1-7	1.0
order-12	5.0	9.0	3.0	8.0	9.0	1.0	5.795598,5.795598	0.46502095	0.6472651	0.5611248	III-1-5	III-2-3	III-3-10	II-1-2	II-2-4	I-1-2	2.0
order-12	5.0	9.0	3.0	8.0	9.0	1.0	5.795598,5.795598	0.46502095	0.6472651	0.5611248	III-1-1	III-2-2	III-3-1	II-1-7	II-2-6	I-1-7	4.0
order-12	5.0	9.0	3.0	8.0	9.0	1.0	5.795598,5.795598	0.46502095	0.6472651	0.5611248	III-1-3	III-2-10	III-3-9	II-1-3	II-2-10	I-1-7	3.0
order-12	5.0	9.0	3.0	8.0	9.0	1.0	5.795598,5.795598	0.46502095	0.6472651	0.5611248	III-1-2	III-2-7	III-3-9	II-1-3	II-2-7	I-1-10	4.0
order-12	5.0	9.0	3.0	8.0	9.0	1.0	5.795598,5.795598	0.46502095	0.6472651	0.5611248	III-1-4	III-2-5	III-3-4	II-1-10	II-2-6	I-1-8	2.0
order-12	5.0	9.0	3.0	8.0	9.0	1.0	5.795598,5.795598	0.46502095	0.6472651	0.5611248	III-1-10	III-2-9	III-3-2	II-1-3	II-2-3	I-1-1	3.0
order-12	5.0	9.0	3.0	8.0	9.0	1.0	5.795598,5.795598	0.46502095	0.6472651	0.5611248	III-1-9	III-2-8	III-3-4	II-1-7	II-2-2	I-1-4	3.0
order-12	5.0	9.0	3.0	8.0	9.0	1.0	5.795598,5.795598	0.46502095	0.6472651	0.5611248	III-1-2	III-2-5	III-3-6	II-1-3	II-2-8	I-1-8	1.0
order-12	5.0	9.0	3.0	8.0	9.0	1.0	5.795598,5.795598	0.46502095	0.6472651	0.5611248	III-1-9	III-2-9	III-3-6	II-1-3	II-2-5	I-1-4	2.0
order-12	5.0	9.0	3.0	8.0	9.0	1.0	5.795598,5.795598	0.46502095	0.6472651	0.5611248	III-1-7	III-2-7	III-3-5	II-1-1	II-2-5	I-1-9	4.0
order-12	5.0	9.0	3.0	8.0	9.0	1.0	5.795598,5.795598	0.46502095	0.6472651	0.5611248	III-1-6	III-2-6	III-3-8	II-1-9	II-2-10	I-1-5	0.0
order-12	5.0	9.0	3.0	8.0	9.0	1.0	5.795598,5.795598	0.46502095	0.6472651	0.5611248	III-1-4	III-2-5	III-3-1	II-1-8	II-2-10	I-1-1	4.0
order-12	5.0	9.0	3.0	8.0	9.0	1.0	5.795598,5.795598	0.46502095	0.6472651	0.5611248	III-1-7	III-2-1	III-3-6	II-1-2	II-2-5	I-1-1	4.0
order-13	4.0	7.0	4.0	0.0	3.0	9.0	8.753849,8.753849	0.6867633	0.23021096	0.9319673	III-1-2	III-2-2	III-3-6	II-1-2	II-2-7	I-1-9	1.0
order-13	4.0	7.0	4.0	0.0	3.0	9.0	8.753849,8.753849	0.6867633	0.23021096	0.9319673	III-1-10	III-2-8	III-3-9	II-1-4	II-2-9	I-1-9	0.0
order-13	4.0	7.0	4.0	0.0	3.0	9.0	8.753849,8.753849	0.6867633	0.23021096	0.9319673	III-1-8	III-2-7	III-3-10	II-1-5	II-2-10	I-1-1	3.0
order-13	4.0	7.0	4.0	0.0	3.0	9.0	8.753849,8.753849	0.6867633	0.23021096	0.9319673	III-1-1	III-2-1	III-3-3	II-1-5	II-2-4	I-1-1	4.0
order-13	4.0	7.0	4.0	0.0	3.0	9.0	8.753849,8.753849	0.6867633	0.23021096	0.9319673	III-1-8	III-2-6	III-3-6	II-1-2	II-2-5	I-1-6	0.0
order-13	4.0	7.0	4.0	0.0	3.0	9.0	8.753849,8.753849	0.6867633	0.23021096	0.9319673	III-1-1	III-2-5	III-3-9	II-1-2	II-2-1	I-1-7	0.0
order-13	4.0	7.0	4.0	0.0	3.0	9.0	8.753849,8.753849	0.6867633	0.23021096	0.9319673	III-1-9	III-2-5	III-3-4	II-1-7	II-2-7	I-1-5	3.0
order-13	4.0	7.0	4.0	0.0	3.0	9.0	8.753849,8.753849	0.6867633	0.23021096	0.9319673	III-1-7	III-2-7	III-3-9	II-1-1	II-2-9	I-1-5	2.0
order-13	4.0	7.0	4.0	0.0	3.0	9.0	8.753849,8.753849	0.6867633	0.23021096	0.9319673	III-1-5	III-2-6	III-3-2	II-1-4	II-2-5	I-1-9	0.0
order-13	4.0	7.0	4.0	0.0	3.0	9.0	8.753849,8.753849	0.6867633	0.23021096	0.9319673	III-1-4	III-2-7	III-3-6	II-1-6	II-2-1	I-1-3	1.0
order-13	4.0	7.0	4.0	0.0	3.0	9.0	8.753849,8.753849	0.6867633	0.23021096	0.9319673	III-1-2	III-2-3	III-3-4	II-1-4	II-2-7	I-1-1	3.0
order-13	4.0	7.0	4.0	0.0	3.0	9.0	8.753849,8.753849	0.6867633	0.23021096	0.9319673	III-1-8	III-2-5	III-3-3	II-1-9	II-2-3	I-1-3	0.0
order-13	4.0	7.0	4.0	0.0	3.0	9.0	8.753849,8.753849	0.6867633	0.23021096	0.9319673	III-1-8	III-2-3	III-3-2	II-1-8	II-2-10	I-1-6	3.0
order-13	4.0	7.0	4.0	0.0	3.0	9.0	8.753849,8.753849	0.6867633	0.23021096	0.9319673	III-1-1	III-2-5	III-3-4	II-1-7	II-2-1	I-1-9	3.0
order-13	4.0	7.0	4.0	0.0	3.0	9.0	8.753849,8.753849	0.6867633	0.23021096	0.9319673	III-1-10	III-2-1	III-3-5	II-1-1	II-2-4	I-1-5	2.0
order-13	4.0	7.0	4.0	0.0	3.0	9.0	8.753849,8.753849	0.6867633	0.23021096	0.9319673	III-1-2	III-2-1	III-3-10	II-1-7	II-2-8	I-1-7	0.0
order-13	4.0	7.0	4.0	0.0	3.0	9.0	8.753849,8.753849	0.6867633	0.23021096	0.9319673	III-1-2	III-2-4	III-3-8	II-1-1	II-2-10	I-1-1	0.0
order-13	4.0	7.0	4.0	0.0	3.0	9.0	8.753849,8.753849	0.6867633	0.23021096	0.9319673	III-1-6	III-2-7	III-3-6	II-1-4	II-2-9	I-1-8	2.0
order-13	4.0	7.0	4.0	0.0	3.0	9.0	8.753849,8.753849	0.6867633	0.23021096	0.9319673	III-1-5	III-2-6	III-3-10	II-1-7	II-2-6	I-1-2	3.0
order-13	4.0	7.0	4.0	0.0	3.0	9.0	8.753849,8.753849	0.6867633	0.23021096	0.9319673	III-1-7	III-2-7	III-3-5	II-1-9	II-2-4	I-1-6	2.0
order-13	4.0	7.0	4.0	0.0	3.0	9.0	8.753849,8.753849	0.6867633	0.23021096	0.9319673	III-1-9	III-2-4	III-3-6	II-1-9	II-2-5	I-1-3	2.0
order-13	4.0	7.0	4.0	0.0	3.0	9.0	8.753849,8.753849	0.6867633	0.23021096	0.9319673	III-1-5	III-2-7	III-3-6	II-1-8	II-2-6	I-1-8	0.0
order-13	4.0	7.0	4.0	0.0	3.0	9.0	8.753849,8.753849	0.6867633	0.23021096	0.9319673	III-1-6	III-2-1	III-3-5	II-1-8	II-2-8	I-1-2	4.0
order-13	4.0	7.0	4.0	0.0	3.0	9.0	8.753849,8.753849	0.6867633	0.23021096	0.9319673	III-1-7	III-2-8	III-3-10	II-1-5	II-2-2	I-1-6	3.0
order-13	4.0	7.0	4.0	0.0	3.0	9.0	8.753849,8.753849	0.6867633	0.23021096	0.9319673	III-1-4	III-2-10	III-3-8	II-1-1	II-2-4	I-1-1	3.0
order-13	4.0	7.0	4.0	0.0	3.0	9.0	8.753849,8.753849	0.6867633	0.23021096	0.9319673	III-1-4	III-2-9	III-3-1	II-1-1	II-2-5	I-1-1	0.0
order-13	4.0	7.0	4.0	0.0	3.0	9.0	8.753849,8.753849	0.6867633	0.23021096	0.9319673	III-1-8	III-2-4	III-3-8	II-1-4	II-2-5	I-1-2	1.0
order-13	4.0	7.0	4.0	0.0	3.0	9.0	8.753849,8.753849	0.6867633	0.23021096	0.9319673	III-1-10	III-2-10	III-3-2	II-1-6	II-2-2	I-1-10	3.0
order-13	4.0	7.0	4.0	0.0	3.0	9.0	8.753849,8.753849	0.6867633	0.23021096	0.9319673	III-1-9	III-2-1	III-3-6	II-1-9	II-2-5	I-1-3	0.0
order-13	4.0	7.0	4.0	0.0	3.0	9.0	8.753849,8.753849	0.6867633	0.23021096	0.9319673	III-1-6	III-2-4	III-3-1	II-1-6	II-2-10	I-1-3	0.0
order-13	4.0	7.0	4.0	0.0	3.0	9.0	8.753849,8.753849	0.6867633	0.23021096	0.9319673	III-1-3	III-2-2	III-3-3	II-1-1	II-2-6	I-1-4	3.0
order-13	4.0	7.0	4.0	0.0	3.0	9.0	8.753849,8.753849	0.6867633	0.23021096	0.9319673	III-1-2	III-2-2	III-3-4	II-1-9	II-2-4	I-1-1	4.0
order-13	4.0	7.0	4.0	0.0	3.0	9.0	8.753849,8.753849	0.6867633	0.23021096	0.9319673	III-1-8	III-2-7	III-3-9	II-1-9	II-2-10	I-1-6	4.0
order-13	4.0	7.0	4.0	0.0	3.0	9.0	8.753849,8.753849	0.6867633	0.23021096	0.9319673	III-1-9	III-2-6	III-3-8	II-1-10	II-2-1	I-1-2	1.0
order-13	4.0	7.0	4.0	0.0	3.0	9.0	8.753849,8.753849	0.6867633	0.23021096	0.9319673	III-1-10	III-2-5	III-3-5	II-1-4	II-2-3	I-1-4	3.0
order-13	4.0	7.0	4.0	0.0	3.0	9.0	8.753849,8.753849	0.6867633	0.23021096	0.9319673	III-1-8	III-2-1	III-3-10	II-1-10	II-2-10	I-1-10	1.0
order-13	4.0	7.0	4.0	0.0	3.0	9.0	8.753849,8.753849	0.6867633	0.23021096	0.9319673	III-1-1	III-2-1	III-3-3	II-1-7	II-2-4	I-1-2	4.0
order-13	4.0	7.0	4.0	0.0	3.0	9.0	8.753849,8.753849	0.6867633	0.23021096	0.9319673	III-1-9	III-2-9	III-3-4	II-1-2	II-2-9	I-1-3	4.0
order-13	4.0	7.0	4.0	0.0	3.0	9.0	8.753849,8.753849	0.6867633	0.23021096	0.9319673	III-1-9	III-2-4	III-3-10	II-1-5	II-2-3	I-1-3	4.0
order-13	4.0	7.0	4.0	0.0	3.0	9.0	8.753849,8.753849	0.6867633	0.23021096	0.9319673	III-1-3	III-2-9	III-3-2	II-1-1	II-2-5	I-1-5	2.0
order-13	4.0	7.0	4.0	0.0	3.0	9.0	8.753849,8.753849	0.6867633	0.23021096	0.9319673	III-1-6	III-2-7	III-3-1	II-1-9	II-2-5	I-1-1	3.0
order-13	4.0	7.0	4.0	0.0	3.0	9.0	8.753849,8.753849	0.6867633	0.23021096	0.9319673	III-1-8	III-2-6	III-3-1	II-1-4	II-2-2	I-1-8	3.0
order-13	4.0	7.0	4.0	0.0	3.0	9.0	8.753849,8.753849	0.6867633	0.23021096	0.9319673	III-1-7	III-2-6	III-3-8	II-1-3	II-2-8	I-1-1	0.0
order-13	4.0	7.0	4.0	0.0	3.0	9.0	8.753849,8.753849	0.6867633	0.23021096	0.9319673	III-1-10	III-2-10	III-3-1	II-1-5	II-2-3	I-1-2	0.0
order-13	4.0	7.0	4.0	0.0	3.0	9.0	8.753849,8.753849	0.6867633	0.23021096	0.9319673	III-1-6	III-2-8	III-3-4	II-1-4	II-2-5	I-1-9	4.0
order-13	4.0	7.0	4.0	0.0	3.0	9.0	8.753849,8.753849	0.6867633	0.23021096	0.9319673	III-1-4	III-2-5	III-3-1	II-1-9	II-2-2	I-1-2	1.0
order-13	4.0	7.0	4.0	0.0	3.0	9.0	8.753849,8.753849	0.6867633	0.23021096	0.9319673	III-1-1	III-2-6	III-3-2	II-1-8	II-2-3	I-1-5	2.0
order-13	4.0	7.0	4.0	0.0	3.0	9.0	8.753849,8.753849	0.6867633	0.23021096	0.9319673	III-1-5	III-2-9	III-3-7	II-1-5	II-2-2	I-1-2	1.0
order-13	4.0	7.0	4.0	0.0	3.0	9.0	8.753849,8.753849	0.6867633	0.23021096	0.9319673	III-1-2	III-2-7	III-3-3	II-1-1	II-2-8	I-1-4	1.0
order-13	4.0	7.0	4.0	0.0	3.0	9.0	8.753849,8.753849	0.6867633	0.23021096	0.9319673	III-1-10	III-2-8	III-3-6	II-1-6	II-2-7	I-1-6	4.0
order-14	3.0	7.0	5.0	6.0	7.0	0.0	3.4176993,3.4176993	0.6396573	0.3976472	0.43991315	III-1-7	III-2-8	III-3-8	II-1-1	II-2-2	I-1-6	4.0
order-14	3.0	7.0	5.0	6.0	7.0	0.0	3.4176993,3.4176993	0.6396573	0.3976472	0.43991315	III-1-5	III-2-2	III-3-6	II-1-4	II-2-1	I-1-4	3.0
order-14	3.0	7.0	5.0	6.0	7.0	0.0	3.4176993,3.4176993	0.6396573	0.3976472	0.43991315	III-1-2	III-2-4	III-3-1	II-1-6	II-2-1	I-1-2	3.0
order-14	3.0	7.0	5.0	6.0	7.0	0.0	3.4176993,3.4176993	0.6396573	0.3976472	0.43991315	III-1-3	III-2-2	III-3-8	II-1-6	II-2-3	I-1-9	2.0
order-14	3.0	7.0	5.0	6.0	7.0	0.0	3.4176993,3.4176993	0.6396573	0.3976472	0.43991315	III-1-6	III-2-5	III-3-9	II-1-7	II-2-3	I-1-6	1.0
order-14	3.0	7.0	5.0	6.0	7.0	0.0	3.4176993,3.4176993	0.6396573	0.3976472	0.43991315	III-1-10	III-2-2	III-3-9	II-1-2	II-2-6	I-1-7	3.0
order-14	3.0	7.0	5.0	6.0	7.0	0.0	3.4176993,3.4176993	0.6396573	0.3976472	0.43991315	III-1-4	III-2-5	III-3-8	II-1-5	II-2-6	I-1-3	0.0
order-14	3.0	7.0	5.0	6.0	7.0	0.0	3.4176993,3.4176993	0.6396573	0.3976472	0.43991315	III-1-10	III-2-10	III-3-10	II-1-10	II-2-1	I-1-8	2.0
order-14	3.0	7.0	5.0	6.0	7.0	0.0	3.4176993,3.4176993	0.6396573	0.3976472	0.43991315	III-1-4	III-2-6	III-3-1	II-1-5	II-2-10	I-1-9	1.0
order-14	3.0	7.0	5.0	6.0	7.0	0.0	3.4176993,3.4176993	0.6396573	0.3976472	0.43991315	III-1-10	III-2-10	III-3-7	II-1-4	II-2-5	I-1-2	3.0
order-14	3.0	7.0	5.0	6.0	7.0	0.0	3.4176993,3.4176993	0.6396573	0.3976472	0.43991315	III-1-7	III-2-3	III-3-1	II-1-9	II-2-3	I-1-7	4.0
order-14	3.0	7.0	5.0	6.0	7.0	0.0	3.4176993,3.4176993	0.6396573	0.3976472	0.43991315	III-1-10	III-2-1	III-3-8	II-1-10	II-2-6	I-1-4	4.0
order-14	3.0	7.0	5.0	6.0	7.0	0.0	3.4176993,3.4176993	0.6396573	0.3976472	0.43991315	III-1-4	III-2-5	III-3-6	II-1-1	II-2-8	I-1-8	2.0
order-14	3.0	7.0	5.0	6.0	7.0	0.0	3.4176993,3.4176993	0.6396573	0.3976472	0.43991315	III-1-5	III-2-2	III-3-2	II-1-3	II-2-8	I-1-2	3.0
order-14	3.0	7.0	5.0	6.0	7.0	0.0	3.4176993,3.4176993	0.6396573	0.3976472	0.43991315	III-1-4	III-2-8	III-3-4	II-1-4	II-2-7	I-1-10	0.0
order-14	3.0	7.0	5.0	6.0	7.0	0.0	3.4176993,3.4176993	0.6396573	0.3976472	0.43991315	III-1-2	III-2-7	III-3-5	II-1-9	II-2-4	I-1-9	4.0
order-14	3.0	7.0	5.0	6.0	7.0	0.0	3.4176993,3.4176993	0.6396573	0.3976472	0.43991315	III-1-1	III-2-10	III-3-8	II-1-6	II-2-4	I-1-9	3.0
order-14	3.0	7.0	5.0	6.0	7.0	0.0	3.4176993,3.4176993	0.6396573	0.3976472	0.43991315	III-1-2	III-2-7	III-3-4	II-1-5	II-2-8	I-1-5	2.0
order-14	3.0	7.0	5.0	6.0	7.0	0.0	3.4176993,3.4176993	0.6396573	0.3976472	0.43991315	III-1-6	III-2-2	III-3-10	II-1-8	II-2-8	I-1-4	4.0
order-14	3.0	7.0	5.0	6.0	7.0	0.0	3.4176993,3.4176993	0.6396573	0.3976472	0.43991315	III-1-5	III-2-8	III-3-5	II-1-10	II-2-2	I-1-7	2.0
order-14	3.0	7.0	5.0	6.0	7.0	0.0	3.4176993,3.4176993	0.6396573	0.3976472	0.43991315	III-1-1	III-2-5	III-3-7	II-1-4	II-2-7	I-1-1	2.0
order-14	3.0	7.0	5.0	6.0	7.0	0.0	3.4176993,3.4176993	0.6396573	0.3976472	0.43991315	III-1-10	III-2-1	III-3-4	II-1-3	II-2-3	I-1-5	0.0
order-14	3.0	7.0	5.0	6.0	7.0	0.0	3.4176993,3.4176993	0.6396573	0.3976472	0.43991315	III-1-5	III-2-8	III-3-4	II-1-9	II-2-1	I-1-8	4.0
order-14	3.0	7.0	5.0	6.0	7.0	0.0	3.4176993,3.4176993	0.6396573	0.3976472	0.43991315	III-1-1	III-2-9	III-3-7	II-1-10	II-2-3	I-1-1	4.0
order-14	3.0	7.0	5.0	6.0	7.0	0.0	3.4176993,3.4176993	0.6396573	0.3976472	0.43991315	III-1-1	III-2-10	III-3-8	II-1-10	II-2-9	I-1-10	3.0
order-14	3.0	7.0	5.0	6.0	7.0	0.0	3.4176993,3.4176993	0.6396573	0.3976472	0.43991315	III-1-6	III-2-3	III-3-8	II-1-4	II-2-10	I-1-10	0.0
order-14	3.0	7.0	5.0	6.0	7.0	0.0	3.4176993,3.4176993	0.6396573	0.3976472	0.43991315	III-1-4	III-2-2	III-3-9	II-1-7	II-2-8	I-1-3	0.0
order-14	3.0	7.0	5.0	6.0	7.0	0.0	3.4176993,3.4176993	0.6396573	0.3976472	0.43991315	III-1-6	III-2-1	III-3-3	II-1-4	II-2-2	I-1-4	0.0
order-14	3.0	7.0	5.0	6.0	7.0	0.0	3.4176993,3.4176993	0.6396573	0.3976472	0.43991315	III-1-10	III-2-1	III-3-3	II-1-9	II-2-2	I-1-1	1.0
order-14	3.0	7.0	5.0	6.0	7.0	0.0	3.4176993,3.4176993	0.6396573	0.3976472	0.43991315	III-1-8	III-2-4	III-3-6	II-1-8	II-2-3	I-1-3	0.0
order-14	3.0	7.0	5.0	6.0	7.0	0.0	3.4176993,3.4176993	0.6396573	0.3976472	0.43991315	III-1-10	III-2-4	III-3-10	II-1-2	II-2-7	I-1-5	0.0
order-14	3.0	7.0	5.0	6.0	7.0	0.0	3.4176993,3.4176993	0.6396573	0.3976472	0.43991315	III-1-2	III-2-7	III-3-10	II-1-3	II-2-3	I-1-7	2.0
order-14	3.0	7.0	5.0	6.0	7.0	0.0	3.4176993,3.4176993	0.6396573	0.3976472	0.43991315	III-1-7	III-2-1	III-3-5	II-1-8	II-2-3	I-1-9	3.0
order-14	3.0	7.0	5.0	6.0	7.0	0.0	3.4176993,3.4176993	0.6396573	0.3976472	0.43991315	III-1-10	III-2-2	III-3-3	II-1-7	II-2-7	I-1-1	0.0
order-14	3.0	7.0	5.0	6.0	7.0	0.0	3.4176993,3.4176993	0.6396573	0.3976472	0.43991315	III-1-9	III-2-10	III-3-2	II-1-9	II-2-9	I-1-5	0.0
order-14	3.0	7.0	5.0	6.0	7.0	0.0	3.4176993,3.4176993	0.6396573	0.3976472	0.43991315	III-1-4	III-2-6	III-3-6	II-1-6	II-2-6	I-1-5	2.0
order-14	3.0	7.0	5.0	6.0	7.0	0.0	3.4176993,3.4176993	0.6396573	0.3976472	0.43991315	III-1-5	III-2-3	III-3-2	II-1-6	II-2-3	I-1-2	2.0
order-14	3.0	7.0	5.0	6.0	7.0	0.0	3.4176993,3.4176993	0.6396573	0.3976472	0.43991315	III-1-2	III-2-1	III-3-8	II-1-10	II-2-2	I-1-3	3.0
order-14	3.0	7.0	5.0	6.0	7.0	0.0	3.4176993,3.4176993	0.6396573	0.3976472	0.43991315	III-1-8	III-2-3	III-3-6	II-1-4	II-2-3	I-1-10	0.0
order-14	3.0	7.0	5.0	6.0	7.0	0.0	3.4176993,3.4176993	0.6396573	0.3976472	0.43991315	III-1-4	III-2-6	III-3-4	II-1-6	II-2-10	I-1-6	0.0
order-14	3.0	7.0	5.0	6.0	7.0	0.0	3.4176993,3.4176993	0.6396573	0.3976472	0.43991315	III-1-8	III-2-4	III-3-1	II-1-1	II-2-3	I-1-7	0.0
order-14	3.0	7.0	5.0	6.0	7.0	0.0	3.4176993,3.4176993	0.6396573	0.3976472	0.43991315	III-1-9	III-2-9	III-3-4	II-1-4	II-2-5	I-1-3	2.0
order-14	3.0	7.0	5.0	6.0	7.0	0.0	3.4176993,3.4176993	0.6396573	0.3976472	0.43991315	III-1-9	III-2-9	III-3-5	II-1-4	II-2-3	I-1-5	1.0
order-14	3.0	7.0	5.0	6.0	7.0	0.0	3.4176993,3.4176993	0.6396573	0.3976472	0.43991315	III-1-7	III-2-7	III-3-4	II-1-7	II-2-2	I-1-3	4.0
order-14	3.0	7.0	5.0	6.0	7.0	0.0	3.4176993,3.4176993	0.6396573	0.3976472	0.43991315	III-1-1	III-2-7	III-3-10	II-1-1	II-2-1	I-1-6	1.0
order-14	3.0	7.0	5.0	6.0	7.0	0.0	3.4176993,3.4176993	0.6396573	0.3976472	0.43991315	III-1-9	III-2-7	III-3-8	II-1-5	II-2-6	I-1-5	1.0
order-14	3.0	7.0	5.0	6.0	7.0	0.0	3.4176993,3.4176993	0.6396573	0.3976472	0.43991315	III-1-1	III-2-5	III-3-5	II-1-1	II-2-9	I-1-5	2.0
order-14	3.0	7.0	5.0	6.0	7.0	0.0	3.4176993,3.4176993	0.6396573	0.3976472	0.43991315	III-1-6	III-2-8	III-3-7	II-1-5	II-2-5	I-1-4	4.0
order-14	3.0	7.0	5.0	6.0	7.0	0.0	3.4176993,3.4176993	0.6396573	0.3976472	0.43991315	III-1-1	III-2-1	III-3-5	II-1-9	II-2-1	I-1-2	3.0
order-14	3.0	7.0	5.0	6.0	7.0	0.0	3.4176993,3.4176993	0.6396573	0.3976472	0.43991315	III-1-1	III-2-4	III-3-1	II-1-10	II-2-5	I-1-10	3.0
order-15	1.0	9.0	9.0	3.0	9.0	5.0	9.521721,9.521721	0.5186468	0.2048232	0.30181712	III-1-10	III-2-3	III-3-6	II-1-8	II-2-1	I-1-1	1.0
order-15	1.0	9.0	9.0	3.0	9.0	5.0	9.521721,9.521721	0.5186468	0.2048232	0.30181712	III-1-5	III-2-7	III-3-1	II-1-5	II-2-4	I-1-9	4.0
order-15	1.0	9.0	9.0	3.0	9.0	5.0	9.521721,9.521721	0.5186468	0.2048232	0.30181712	III-1-5	III-2-1	III-3-10	II-1-5	II-2-7	I-1-8	3.0
order-15	1.0	9.0	9.0	3.0	9.0	5.0	9.521721,9.521721	0.5186468	0.2048232	0.30181712	III-1-4	III-2-1	III-3-7	II-1-9	II-2-1	I-1-2	4.0
order-15	1.0	9.0	9.0	3.0	9.0	5.0	9.521721,9.521721	0.5186468	0.2048232	0.30181712	III-1-5	III-2-5	III-3-10	II-1-6	II-2-7	I-1-3	4.0
order-15	1.0	9.0	9.0	3.0	9.0	5.0	9.521721,9.521721	0.5186468	0.2048232	0.30181712	III-1-6	III-2-1	III-3-2	II-1-4	II-2-10	I-1-5	3.0
order-15	1.0	9.0	9.0	3.0	9.0	5.0	9.521721,9.521721	0.5186468	0.2048232	0.30181712	III-1-5	III-2-6	III-3-8	II-1-3	II-2-1	I-1-9	4.0
order-15	1.0	9.0	9.0	3.0	9.0	5.0	9.521721,9.521721	0.5186468	0.2048232	0.30181712	III-1-5	III-2-2	III-3-2	II-1-3	II-2-7	I-1-1	1.0
order-15	1.0	9.0	9.0	3.0	9.0	5.0	9.521721,9.521721	0.5186468	0.2048232	0.30181712	III-1-3	III-2-5	III-3-9	II-1-7	II-2-7	I-1-10	2.0
order-15	1.0	9.0	9.0	3.0	9.0	5.0	9.521721,9.521721	0.5186468	0.2048232	0.30181712	III-1-1	III-2-8	III-3-1	II-1-3	II-2-7	I-1-9	1.0
order-15	1.0	9.0	9.0	3.0	9.0	5.0	9.521721,9.521721	0.5186468	0.2048232	0.30181712	III-1-4	III-2-4	III-3-10	II-1-5	II-2-10	I-1-5	2.0
order-15	1.0	9.0	9.0	3.0	9.0	5.0	9.521721,9.521721	0.5186468	0.2048232	0.30181712	III-1-4	III-2-9	III-3-6	II-1-8	II-2-4	I-1-2	3.0
order-15	1.0	9.0	9.0	3.0	9.0	5.0	9.521721,9.521721	0.5186468	0.2048232	0.30181712	III-1-7	III-2-5	III-3-7	II-1-9	II-2-8	I-1-10	2.0
order-15	1.0	9.0	9.0	3.0	9.0	5.0	9.521721,9.521721	0.5186468	0.2048232	0.30181712	III-1-5	III-2-3	III-3-8	II-1-4	II-2-8	I-1-5	1.0
order-15	1.0	9.0	9.0	3.0	9.0	5.0	9.521721,9.521721	0.5186468	0.2048232	0.30181712	III-1-3	III-2-1	III-3-3	II-1-9	II-2-5	I-1-1	0.0
order-15	1.0	9.0	9.0	3.0	9.0	5.0	9.521721,9.521721	0.5186468	0.2048232	0.30181712	III-1-10	III-2-7	III-3-10	II-1-4	II-2-3	I-1-7	4.0
order-15	1.0	9.0	9.0	3.0	9.0	5.0	9.521721,9.521721	0.5186468	0.2048232	0.30181712	III-1-10	III-2-1	III-3-8	II-1-1	II-2-10	I-1-7	0.0
order-15	1.0	9.0	9.0	3.0	9.0	5.0	9.521721,9.521721	0.5186468	0.2048232	0.30181712	III-1-4	III-2-6	III-3-7	II-1-4	II-2-5	I-1-5	0.0
order-15	1.0	9.0	9.0	3.0	9.0	5.0	9.521721,9.521721	0.5186468	0.2048232	0.30181712	III-1-4	III-2-10	III-3-10	II-1-9	II-2-7	I-1-8	0.0
order-15	1.0	9.0	9.0	3.0	9.0	5.0	9.521721,9.521721	0.5186468	0.2048232	0.30181712	III-1-3	III-2-4	III-3-7	II-1-7	II-2-3	I-1-2	1.0
order-15	1.0	9.0	9.0	3.0	9.0	5.0	9.521721,9.521721	0.5186468	0.2048232	0.30181712	III-1-4	III-2-7	III-3-1	II-1-8	II-2-6	I-1-6	3.0
order-15	1.0	9.0	9.0	3.0	9.0	5.0	9.521721,9.521721	0.5186468	0.2048232	0.30181712	III-1-9	III-2-8	III-3-4	II-1-10	II-2-1	I-1-6	1.0
order-15	1.0	9.0	9.0	3.0	9.0	5.0	9.521721,9.521721	0.5186468	0.2048232	0.30181712	III-1-3	III-2-3	III-3-3	II-1-1	II-2-1	I-1-10	4.0
order-15	1.0	9.0	9.0	3.0	9.0	5.0	9.521721,9.521721	0.5186468	0.2048232	0.30181712	III-1-8	III-2-9	III-3-8	II-1-8	II-2-5	I-1-2	0.0
order-15	1.0	9.0	9.0	3.0	9.0	5.0	9.521721,9.521721	0.5186468	0.2048232	0.30181712	III-1-1	III-2-9	III-3-1	II-1-2	II-2-5	I-1-8	2.0
order-15	1.0	9.0	9.0	3.0	9.0	5.0	9.521721,9.521721	0.5186468	0.2048232	0.30181712	III-1-7	III-2-6	III-3-4	II-1-9	II-2-9	I-1-3	4.0
order-15	1.0	9.0	9.0	3.0	9.0	5.0	9.521721,9.521721	0.5186468	0.2048232	0.30181712	III-1-5	III-2-7	III-3-5	II-1-7	II-2-2	I-1-5	3.0
order-15	1.0	9.0	9.0	3.0	9.0	5.0	9.521721,9.521721	0.5186468	0.2048232	0.30181712	III-1-6	III-2-10	III-3-4	II-1-4	II-2-7	I-1-9	1.0
order-15	1.0	9.0	9.0	3.0	9.0	5.0	9.521721,9.521721	0.5186468	0.2048232	0.30181712	III-1-3	III-2-10	III-3-8	II-1-8	II-2-3	I-1-10	1.0
order-15	1.0	9.0	9.0	3.0	9.0	5.0	9.521721,9.521721	0.5186468	0.2048232	0.30181712	III-1-3	III-2-3	III-3-1	II-1-1	II-2-3	I-1-10	4.0
order-15	1.0	9.0	9.0	3.0	9.0	5.0	9.521721,9.521721	0.5186468	0.2048232	0.30181712	III-1-5	III-2-3	III-3-1	II-1-1	II-2-7	I-1-6	4.0
order-15	1.0	9.0	9.0	3.0	9.0	5.0	9.521721,9.521721	0.5186468	0.2048232	0.30181712	III-1-3	III-2-10	III-3-8	II-1-9	II-2-10	I-1-5	1.0
order-15	1.0	9.0	9.0	3.0	9.0	5.0	9.521721,9.521721	0.5186468	0.2048232	0.30181712	III-1-10	III-2-9	III-3-4	II-1-7	II-2-1	I-1-3	3.0
order-15	1.0	9.0	9.0	3.0	9.0	5.0	9.521721,9.521721	0.5186468	0.2048232	0.30181712	III-1-2	III-2-7	III-3-2	II-1-7	II-2-8	I-1-1	3.0
order-15	1.0	9.0	9.0	3.0	9.0	5.0	9.521721,9.521721	0.5186468	0.2048232	0.30181712	III-1-5	III-2-10	III-3-5	II-1-9	II-2-1	I-1-5	2.0
order-15	1.0	9.0	9.0	3.0	9.0	5.0	9.521721,9.521721	0.5186468	0.2048232	0.30181712	III-1-4	III-2-2	III-3-7	II-1-10	II-2-2	I-1-9	3.0
order-15	1.0	9.0	9.0	3.0	9.0	5.0	9.521721,9.521721	0.5186468	0.2048232	0.30181712	III-1-3	III-2-8	III-3-2	II-1-8	II-2-4	I-1-5	4.0
order-15	1.0	9.0	9.0	3.0	9.0	5.0	9.521721,9.521721	0.5186468	0.2048232	0.30181712	III-1-1	III-2-1	III-3-5	II-1-9	II-2-7	I-1-7	4.0
order-15	1.0	9.0	9.0	3.0	9.0	5.0	9.521721,9.521721	0.5186468	0.2048232	0.30181712	III-1-3	III-2-1	III-3-9	II-1-7	II-2-6	I-1-5	0.0
order-15	1.0	9.0	9.0	3.0	9.0	5.0	9.521721,9.521721	0.5186468	0.2048232	0.30181712	III-1-6	III-2-10	III-3-3	II-1-4	II-2-2	I-1-9	2.0
order-15	1.0	9.0	9.0	3.0	9.0	5.0	9.521721,9.521721	0.5186468	0.2048232	0.30181712	III-1-7	III-2-9	III-3-6	II-1-9	II-2-5	I-1-3	3.0
order-15	1.0	9.0	9.0	3.0	9.0	5.0	9.521721,9.521721	0.5186468	0.2048232	0.30181712	III-1-2	III-2-2	III-3-3	II-1-5	II-2-3	I-1-1	2.0
order-15	1.0	9.0	9.0	3.0	9.0	5.0	9.521721,9.521721	0.5186468	0.2048232	0.30181712	III-1-6	III-2-1	III-3-2	II-1-3	II-2-9	I-1-3	0.0
order-15	1.0	9.0	9.0	3.0	9.0	5.0	9.521721,9.521721	0.5186468	0.2048232	0.30181712	III-1-9	III-2-1	III-3-8	II-1-4	II-2-9	I-1-9	0.0
order-15	1.0	9.0	9.0	3.0	9.0	5.0	9.521721,9.521721	0.5186468	0.2048232	0.30181712	III-1-3	III-2-2	III-3-5	II-1-6	II-2-2	I-1-7	0.0
order-15	1.0	9.0	9.0	3.0	9.0	5.0	9.521721,9.521721	0.5186468	0.2048232	0.30181712	III-1-2	III-2-5	III-3-4	II-1-8	II-2-6	I-1-8	3.0
order-15	1.0	9.0	9.0	3.0	9.0	5.0	9.521721,9.521721	0.5186468	0.2048232	0.30181712	III-1-10	III-2-2	III-3-9	II-1-1	II-2-4	I-1-5	4.0
order-15	1.0	9.0	9.0	3.0	9.0	5.0	9.521721,9.521721	0.5186468	0.2048232	0.30181712	III-1-2	III-2-2	III-3-5	II-1-5	II-2-6	I-1-1	4.0
order-15	1.0	9.0	9.0	3.0	9.0	5.0	9.521721,9.521721	0.5186468	0.2048232	0.30181712	III-1-8	III-2-7	III-3-7	II-1-4	II-2-9	I-1-3	1.0
order-15	1.0	9.0	9.0	3.0	9.0	5.0	9.521721,9.521721	0.5186468	0.2048232	0.30181712	III-1-6	III-2-4	III-3-5	II-1-7	II-2-6	I-1-2	2.0
order-16	8.0	6.0	2.0	2.0	3.0	8.0	2.0836055,2.0836055	0.073608994	0.936127	0.4142568	III-1-7	III-2-8	III-3-7	II-1-8	II-2-4	I-1-5	0.0
order-16	8.0	6.0	2.0	2.0	3.0	8.0	2.0836055,2.0836055	0.073608994	0.936127	0.4142568	III-1-4	III-2-10	III-3-7	II-1-4	II-2-4	I-1-10	1.0
order-16	8.0	6.0	2.0	2.0	3.0	8.0	2.0836055,2.0836055	0.073608994	0.936127	0.4142568	III-1-3	III-2-5	III-3-3	II-1-4	II-2-2	I-1-4	4.0
order-16	8.0	6.0	2.0	2.0	3.0	8.0	2.0836055,2.0836055	0.073608994	0.936127	0.4142568	III-1-9	III-2-2	III-3-6	II-1-1	II-2-2	I-1-6	3.0
order-16	8.0	6.0	2.0	2.0	3.0	8.0	2.0836055,2.0836055	0.073608994	0.936127	0.4142568	III-1-2	III-2-7	III-3-5	II-1-5	II-2-7	I-1-1	2.0
order-16	8.0	6.0	2.0	2.0	3.0	8.0	2.0836055,2.0836055	0.073608994	0.936127	0.4142568	III-1-3	III-2-6	III-3-1	II-1-1	II-2-9	I-1-2	3.0
order-16	8.0	6.0	2.0	2.0	3.0	8.0	2.0836055,2.0836055	0.073608994	0.936127	0.4142568	III-1-6	III-2-3	III-3-10	II-1-6	II-2-6	I-1-8	3.0
order-16	8.0	6.0	2.0	2.0	3.0	8.0	2.0836055,2.0836055	0.073608994	0.936127	0.4142568	III-1-4	III-2-9	III-3-5	II-1-7	II-2-10	I-1-4	2.0
order-16	8.0	6.0	2.0	2.0	3.0	8.0	2.0836055,2.0836055	0.073608994	0.936127	0.4142568	III-1-4	III-2-6	III-3-10	II-1-7	II-2-5	I-1-3	3.0
order-16	8.0	6.0	2.0	2.0	3.0	8.0	2.0836055,2.0836055	0.073608994	0.936127	0.4142568	III-1-1	III-2-7	III-3-3	II-1-1	II-2-9	I-1-7	2.0
order-16	8.0	6.0	2.0	2.0	3.0	8.0	2.0836055,2.0836055	0.073608994	0.936127	0.4142568	III-1-3	III-2-7	III-3-5	II-1-10	II-2-7	I-1-7	3.0
order-16	8.0	6.0	2.0	2.0	3.0	8.0	2.0836055,2.0836055	0.073608994	0.936127	0.4142568	III-1-6	III-2-1	III-3-8	II-1-10	II-2-7	I-1-9	4.0
order-16	8.0	6.0	2.0	2.0	3.0	8.0	2.0836055,2.0836055	0.073608994	0.936127	0.4142568	III-1-10	III-2-4	III-3-8	II-1-3	II-2-1	I-1-5	0.0
order-16	8.0	6.0	2.0	2.0	3.0	8.0	2.0836055,2.0836055	0.073608994	0.936127	0.4142568	III-1-6	III-2-3	III-3-1	II-1-1	II-2-10	I-1-6	1.0
order-16	8.0	6.0	2.0	2.0	3.0	8.0	2.0836055,2.0836055	0.073608994	0.936127	0.4142568	III-1-5	III-2-1	III-3-10	II-1-4	II-2-2	I-1-6	3.0
order-16	8.0	6.0	2.0	2.0	3.0	8.0	2.0836055,2.0836055	0.073608994	0.936127	0.4142568	III-1-1	III-2-6	III-3-5	II-1-8	II-2-5	I-1-2	4.0
order-16	8.0	6.0	2.0	2.0	3.0	8.0	2.0836055,2.0836055	0.073608994	0.936127	0.4142568	III-1-4	III-2-3	III-3-10	II-1-9	II-2-1	I-1-6	1.0
order-16	8.0	6.0	2.0	2.0	3.0	8.0	2.0836055,2.0836055	0.073608994	0.936127	0.4142568	III-1-7	III-2-7	III-3-6	II-1-8	II-2-6	I-1-2	4.0
order-16	8.0	6.0	2.0	2.0	3.0	8.0	2.0836055,2.0836055	0.073608994	0.936127	0.4142568	III-1-2	III-2-3	III-3-4	II-1-7	II-2-4	I-1-5	3.0
order-16	8.0	6.0	2.0	2.0	3.0	8.0	2.0836055,2.0836055	0.073608994	0.936127	0.4142568	III-1-3	III-2-5	III-3-1	II-1-1	II-2-9	I-1-10	2.0
order-16	8.0	6.0	2.0	2.0	3.0	8.0	2.0836055,2.0836055	0.073608994	0.936127	0.4142568	III-1-2	III-2-1	III-3-7	II-1-10	II-2-2	I-1-10	2.0
order-16	8.0	6.0	2.0	2.0	3.0	8.0	2.0836055,2.0836055	0.073608994	0.936127	0.4142568	III-1-7	III-2-1	III-3-1	II-1-5	II-2-3	I-1-6	2.0
order-16	8.0	6.0	2.0	2.0	3.0	8.0	2.0836055,2.0836055	0.073608994	0.936127	0.4142568	III-1-1	III-2-9	III-3-8	II-1-1	II-2-2	I-1-2	1.0
order-16	8.0	6.0	2.0	2.0	3.0	8.0	2.0836055,2.0836055	0.073608994	0.936127	0.4142568	III-1-1	III-2-3	III-3-6	II-1-5	II-2-9	I-1-2	0.0
order-16	8.0	6.0	2.0	2.0	3.0	8.0	2.0836055,2.0836055	0.073608994	0.936127	0.4142568	III-1-9	III-2-5	III-3-10	II-1-1	II-2-1	I-1-1	3.0
order-16	8.0	6.0	2.0	2.0	3.0	8.0	2.0836055,2.0836055	0.073608994	0.936127	0.4142568	III-1-7	III-2-9	III-3-10	II-1-5	II-2-4	I-1-7	4.0
order-16	8.0	6.0	2.0	2.0	3.0	8.0	2.0836055,2.0836055	0.073608994	0.936127	0.4142568	III-1-7	III-2-4	III-3-3	II-1-3	II-2-6	I-1-9	0.0
order-16	8.0	6.0	2.0	2.0	3.0	8.0	2.0836055,2.0836055	0.073608994	0.936127	0.4142568	III-1-2	III-2-8	III-3-5	II-1-10	II-2-8	I-1-2	3.0
order-16	8.0	6.0	2.0	2.0	3.0	8.0	2.0836055,2.0836055	0.073608994	0.936127	0.4142568	III-1-4	III-2-2	III-3-10	II-1-8	II-2-5	I-1-2	1.0
order-16	8.0	6.0	2.0	2.0	3.0	8.0	2.0836055,2.0836055	0.073608994	0.936127	0.4142568	III-1-7	III-2-3	III-3-9	II-1-7	II-2-7	I-1-10	3.0
order-16	8.0	6.0	2.0	2.0	3.0	8.0	2.0836055,2.0836055	0.073608994	0.936127	0.4142568	III-1-5	III-2-4	III-3-5	II-1-9	II-2-5	I-1-6	3.0
order-16	8.0	6.0	2.0	2.0	3.0	8.0	2.0836055,2.0836055	0.073608994	0.936127	0.4142568	III-1-9	III-2-8	III-3-10	II-1-9	II-2-7	I-1-7	2.0
order-16	8.0	6.0	2.0	2.0	3.0	8.0	2.0836055,2.0836055	0.073608994	0.936127	0.4142568	III-1-1	III-2-10	III-3-8	II-1-9	II-2-8	I-1-8	1.0
order-16	8.0	6.0	2.0	2.0	3.0	8.0	2.0836055,2.0836055	0.073608994	0.936127	0.4142568	III-1-2	III-2-1	III-3-3	II-1-7	II-2-6	I-1-5	1.0
order-16	8.0	6.0	2.0	2.0	3.0	8.0	2.0836055,2.0836055	0.073608994	0.936127	0.4142568	III-1-3	III-2-8	III-3-4	II-1-3	II-2-3	I-1-8	3.0
order-16	8.0	6.0	2.0	2.0	3.0	8.0	2.0836055,2.0836055	0.073608994	0.936127	0.4142568	III-1-7	III-2-3	III-3-1	II-1-5	II-2-3	I-1-8	3.0
order-16	8.0	6.0	2.0	2.0	3.0	8.0	2.0836055,2.0836055	0.073608994	0.936127	0.4142568	III-1-8	III-2-5	III-3-10	II-1-4	II-2-2	I-1-5	3.0
order-16	8.0	6.0	2.0	2.0	3.0	8.0	2.0836055,2.0836055	0.073608994	0.936127	0.4142568	III-1-7	III-2-5	III-3-3	II-1-9	II-2-7	I-1-2	2.0
order-16	8.0	6.0	2.0	2.0	3.0	8.0	2.0836055,2.0836055	0.073608994	0.936127	0.4142568	III-1-2	III-2-10	III-3-10	II-1-3	II-2-10	I-1-9	3.0
order-16	8.0	6.0	2.0	2.0	3.0	8.0	2.0836055,2.0836055	0.073608994	0.936127	0.4142568	III-1-2	III-2-7	III-3-9	II-1-10	II-2-5	I-1-3	4.0
order-16	8.0	6.0	2.0	2.0	3.0	8.0	2.0836055,2.0836055	0.073608994	0.936127	0.4142568	III-1-1	III-2-7	III-3-5	II-1-2	II-2-1	I-1-1	2.0
order-16	8.0	6.0	2.0	2.0	3.0	8.0	2.0836055,2.0836055	0.073608994	0.936127	0.4142568	III-1-3	III-2-1	III-3-2	II-1-9	II-2-8	I-1-4	0.0
order-16	8.0	6.0	2.0	2.0	3.0	8.0	2.0836055,2.0836055	0.073608994	0.936127	0.4142568	III-1-8	III-2-3	III-3-6	II-1-9	II-2-6	I-1-9	3.0
order-16	8.0	6.0	2.0	2.0	3.0	8.0	2.0836055,2.0836055	0.073608994	0.936127	0.4142568	III-1-6	III-2-4	III-3-4	II-1-6	II-2-5	I-1-5	3.0
order-16	8.0	6.0	2.0	2.0	3.0	8.0	2.0836055,2.0836055	0.073608994	0.936127	0.4142568	III-1-7	III-2-1	III-3-8	II-1-3	II-2-9	I-1-3	2.0
order-16	8.0	6.0	2.0	2.0	3.0	8.0	2.0836055,2.0836055	0.073608994	0.936127	0.4142568	III-1-4	III-2-4	III-3-10	II-1-1	II-2-4	I-1-1	3.0
order-16	8.0	6.0	2.0	2.0	3.0	8.0	2.0836055,2.0836055	0.073608994	0.936127	0.4142568	III-1-1	III-2-4	III-3-6	II-1-3	II-2-1	I-1-9	0.0
order-16	8.0	6.0	2.0	2.0	3.0	8.0	2.0836055,2.0836055	0.073608994	0.936127	0.4142568	III-1-6	III-2-2	III-3-8	II-1-3	II-2-8	I-1-8	3.0
order-16	8.0	6.0	2.0	2.0	3.0	8.0	2.0836055,2.0836055	0.073608994	0.936127	0.4142568	III-1-3	III-2-8	III-3-4	II-1-7	II-2-1	I-1-8	0.0
order-16	8.0	6.0	2.0	2.0	3.0	8.0	2.0836055,2.0836055	0.073608994	0.936127	0.4142568	III-1-9	III-2-2	III-3-8	II-1-7	II-2-10	I-1-8	0.0
order-17	5.0	4.0	0.0	9.0	3.0	0.0	9.694249,9.694249	0.32322437	0.49845004	0.12711841	III-1-6	III-2-1	III-3-1	II-1-7	II-2-10	I-1-9	4.0
order-17	5.0	4.0	0.0	9.0	3.0	0.0	9.694249,9.694249	0.32322437	0.49845004	0.12711841	III-1-8	III-2-9	III-3-2	II-1-8	II-2-2	I-1-8	0.0
order-17	5.0	4.0	0.0	9.0	3.0	0.0	9.694249,9.694249	0.32322437	0.49845004	0.12711841	III-1-7	III-2-10	III-3-5	II-1-7	II-2-3	I-1-7	1.0
order-17	5.0	4.0	0.0	9.0	3.0	0.0	9.694249,9.694249	0.32322437	0.49845004	0.12711841	III-1-7	III-2-10	III-3-7	II-1-7	II-2-4	I-1-5	3.0
order-17	5.0	4.0	0.0	9.0	3.0	0.0	9.694249,9.694249	0.32322437	0.49845004	0.12711841	III-1-4	III-2-5	III-3-4	II-1-6	II-2-3	I-1-10	0.0
order-17	5.0	4.0	0.0	9.0	3.0	0.0	9.694249,9.694249	0.32322437	0.49845004	0.12711841	III-1-6	III-2-2	III-3-7	II-1-3	II-2-10	I-1-1	2.0
order-17	5.0	4.0	0.0	9.0	3.0	0.0	9.694249,9.694249	0.32322437	0.49845004	0.12711841	III-1-1	III-2-7	III-3-2	II-1-4	II-2-2	I-1-8	1.0
order-17	5.0	4.0	0.0	9.0	3.0	0.0	9.694249,9.694249	0.32322437	0.49845004	0.12711841	III-1-5	III-2-1	III-3-7	II-1-9	II-2-2	I-1-3	0.0
order-17	5.0	4.0	0.0	9.0	3.0	0.0	9.694249,9.694249	0.32322437	0.49845004	0.12711841	III-1-1	III-2-7	III-3-1	II-1-1	II-2-9	I-1-3	3.0
order-17	5.0	4.0	0.0	9.0	3.0	0.0	9.694249,9.694249	0.32322437	0.49845004	0.12711841	III-1-4	III-2-1	III-3-7	II-1-3	II-2-7	I-1-7	4.0
order-17	5.0	4.0	0.0	9.0	3.0	0.0	9.694249,9.694249	0.32322437	0.49845004	0.12711841	III-1-4	III-2-5	III-3-9	II-1-8	II-2-10	I-1-6	1.0
order-17	5.0	4.0	0.0	9.0	3.0	0.0	9.694249,9.694249	0.32322437	0.49845004	0.12711841	III-1-4	III-2-1	III-3-2	II-1-4	II-2-10	I-1-1	2.0
order-17	5.0	4.0	0.0	9.0	3.0	0.0	9.694249,9.694249	0.32322437	0.49845004	0.12711841	III-1-7	III-2-9	III-3-10	II-1-5	II-2-1	I-1-5	3.0
order-17	5.0	4.0	0.0	9.0	3.0	0.0	9.694249,9.694249	0.32322437	0.49845004	0.12711841	III-1-10	III-2-10	III-3-6	II-1-7	II-2-5	I-1-9	3.0
order-17	5.0	4.0	0.0	9.0	3.0	0.0	9.694249,9.694249	0.32322437	0.49845004	0.12711841	III-1-3	III-2-6	III-3-8	II-1-2	II-2-8	I-1-10	3.0
order-17	5.0	4.0	0.0	9.0	3.0	0.0	9.694249,9.694249	0.32322437	0.49845004	0.12711841	III-1-4	III-2-6	III-3-2	II-1-10	II-2-2	I-1-1	2.0
order-17	5.0	4.0	0.0	9.0	3.0	0.0	9.694249,9.694249	0.32322437	0.49845004	0.12711841	III-1-8	III-2-9	III-3-2	II-1-4	II-2-6	I-1-6	0.0
order-17	5.0	4.0	0.0	9.0	3.0	0.0	9.694249,9.694249	0.32322437	0.49845004	0.12711841	III-1-7	III-2-5	III-3-5	II-1-2	II-2-9	I-1-3	2.0
order-17	5.0	4.0	0.0	9.0	3.0	0.0	9.694249,9.694249	0.32322437	0.49845004	0.12711841	III-1-3	III-2-2	III-3-6	II-1-8	II-2-5	I-1-1	1.0
order-17	5.0	4.0	0.0	9.0	3.0	0.0	9.694249,9.694249	0.32322437	0.49845004	0.12711841	III-1-9	III-2-1	III-3-1	II-1-6	II-2-5	I-1-4	1.0
order-17	5.0	4.0	0.0	9.0	3.0	0.0	9.694249,9.694249	0.32322437	0.49845004	0.12711841	III-1-8	III-2-6	III-3-4	II-1-10	II-2-5	I-1-9	1.0
order-17	5.0	4.0	0.0	9.0	3.0	0.0	9.694249,9.694249	0.32322437	0.49845004	0.12711841	III-1-1	III-2-7	III-3-7	II-1-6	II-2-10	I-1-4	2.0
order-17	5.0	4.0	0.0	9.0	3.0	0.0	9.694249,9.694249	0.32322437	0.49845004	0.12711841	III-1-3	III-2-6	III-3-5	II-1-4	II-2-8	I-1-3	3.0
order-17	5.0	4.0	0.0	9.0	3.0	0.0	9.694249,9.694249	0.32322437	0.49845004	0.12711841	III-1-5	III-2-7	III-3-5	II-1-1	II-2-7	I-1-2	0.0
order-17	5.0	4.0	0.0	9.0	3.0	0.0	9.694249,9.694249	0.32322437	0.49845004	0.12711841	III-1-4	III-2-10	III-3-3	II-1-4	II-2-5	I-1-6	4.0
order-17	5.0	4.0	0.0	9.0	3.0	0.0	9.694249,9.694249	0.32322437	0.49845004	0.12711841	III-1-1	III-2-3	III-3-9	II-1-4	II-2-2	I-1-3	4.0
order-17	5.0	4.0	0.0	9.0	3.0	0.0	9.694249,9.694249	0.32322437	0.49845004	0.12711841	III-1-3	III-2-5	III-3-10	II-1-4	II-2-7	I-1-7	2.0
order-17	5.0	4.0	0.0	9.0	3.0	0.0	9.694249,9.694249	0.32322437	0.49845004	0.12711841	III-1-9	III-2-6	III-3-8	II-1-7	II-2-4	I-1-2	1.0
order-17	5.0	4.0	0.0	9.0	3.0	0.0	9.694249,9.694249	0.32322437	0.49845004	0.12711841	III-1-2	III-2-2	III-3-6	II-1-7	II-2-5	I-1-1	3.0
order-17	5.0	4.0	0.0	9.0	3.0	0.0	9.694249,9.694249	0.32322437	0.49845004	0.12711841	III-1-6	III-2-1	III-3-10	II-1-2	II-2-5	I-1-7	2.0
order-17	5.0	4.0	0.0	9.0	3.0	0.0	9.694249,9.694249	0.32322437	0.49845004	0.12711841	III-1-5	III-2-9	III-3-2	II-1-6	II-2-1	I-1-2	3.0
order-17	5.0	4.0	0.0	9.0	3.0	0.0	9.694249,9.694249	0.32322437	0.49845004	0.12711841	III-1-5	III-2-1	III-3-1	II-1-2	II-2-6	I-1-1	1.0
order-17	5.0	4.0	0.0	9.0	3.0	0.0	9.694249,9.694249	0.32322437	0.49845004	0.12711841	III-1-10	III-2-9	III-3-8	II-1-5	II-2-2	I-1-8	4.0
order-17	5.0	4.0	0.0	9.0	3.0	0.0	9.694249,9.694249	0.32322437	0.49845004	0.12711841	III-1-1	III-2-2	III-3-5	II-1-5	II-2-3	I-1-1	0.0
order-17	5.0	4.0	0.0	9.0	3.0	0.0	9.694249,9.694249	0.32322437	0.49845004	0.12711841	III-1-8	III-2-7	III-3-10	II-1-7	II-2-5	I-1-7	3.0
order-17	5.0	4.0	0.0	9.0	3.0	0.0	9.694249,9.694249	0.32322437	0.49845004	0.12711841	III-1-3	III-2-1	III-3-3	II-1-1	II-2-9	I-1-3	4.0
order-17	5.0	4.0	0.0	9.0	3.0	0.0	9.694249,9.694249	0.32322437	0.49845004	0.12711841	III-1-5	III-2-5	III-3-7	II-1-4	II-2-7	I-1-3	4.0
order-17	5.0	4.0	0.0	9.0	3.0	0.0	9.694249,9.694249	0.32322437	0.49845004	0.12711841	III-1-6	III-2-2	III-3-3	II-1-5	II-2-10	I-1-7	3.0
order-17	5.0	4.0	0.0	9.0	3.0	0.0	9.694249,9.694249	0.32322437	0.49845004	0.12711841	III-1-10	III-2-4	III-3-9	II-1-6	II-2-9	I-1-7	0.0
order-17	5.0	4.0	0.0	9.0	3.0	0.0	9.694249,9.694249	0.32322437	0.49845004	0.12711841	III-1-3	III-2-1	III-3-6	II-1-9	II-2-1	I-1-3	4.0
order-17	5.0	4.0	0.0	9.0	3.0	0.0	9.694249,9.694249	0.32322437	0.49845004	0.12711841	III-1-7	III-2-7	III-3-4	II-1-9	II-2-1	I-1-10	3.0
order-17	5.0	4.0	0.0	9.0	3.0	0.0	9.694249,9.694249	0.32322437	0.49845004	0.12711841	III-1-2	III-2-7	III-3-5	II-1-1	II-2-9	I-1-9	2.0
order-17	5.0	4.0	0.0	9.0	3.0	0.0	9.694249,9.694249	0.32322437	0.49845004	0.12711841	III-1-8	III-2-6	III-3-1	II-1-10	II-2-10	I-1-8	0.0
order-17	5.0	4.0	0.0	9.0	3.0	0.0	9.694249,9.694249	0.32322437	0.49845004	0.12711841	III-1-7	III-2-10	III-3-4	II-1-5	II-2-1	I-1-5	4.0
order-17	5.0	4.0	0.0	9.0	3.0	0.0	9.694249,9.694249	0.32322437	0.49845004	0.12711841	III-1-2	III-2-6	III-3-6	II-1-1	II-2-3	I-1-8	2.0
order-17	5.0	4.0	0.0	9.0	3.0	0.0	9.694249,9.694249	0.32322437	0.49845004	0.12711841	III-1-4	III-2-5	III-3-4	II-1-1	II-2-1	I-1-7	2.0
order-17	5.0	4.0	0.0	9.0	3.0	0.0	9.694249,9.694249	0.32322437	0.49845004	0.12711841	III-1-4	III-2-10	III-3-10	II-1-9	II-2-9	I-1-9	4.0
order-17	5.0	4.0	0.0	9.0	3.0	0.0	9.694249,9.694249	0.32322437	0.49845004	0.12711841	III-1-4	III-2-3	III-3-3	II-1-9	II-2-2	I-1-8	2.0
order-17	5.0	4.0	0.0	9.0	3.0	0.0	9.694249,9.694249	0.32322437	0.49845004	0.12711841	III-1-1	III-2-7	III-3-9	II-1-3	II-2-9	I-1-6	0.0
order-17	5.0	4.0	0.0	9.0	3.0	0.0	9.694249,9.694249	0.32322437	0.49845004	0.12711841	III-1-7	III-2-5	III-3-2	II-1-1	II-2-7	I-1-10	0.0
order-18	5.0	9.0	8.0	1.0	1.0	2.0	6.0346966,6.0346966	0.043810964	0.39998996	0.6900832	III-1-10	III-2-9	III-3-9	II-1-3	II-2-1	I-1-1	1.0
order-18	5.0	9.0	8.0	1.0	1.0	2.0	6.0346966,6.0346966	0.043810964	0.39998996	0.6900832	III-1-8	III-2-8	III-3-5	II-1-7	II-2-9	I-1-2	4.0
order-18	5.0	9.0	8.0	1.0	1.0	2.0	6.0346966,6.0346966	0.043810964	0.39998996	0.6900832	III-1-9	III-2-4	III-3-2	II-1-6	II-2-6	I-1-10	0.0
order-18	5.0	9.0	8.0	1.0	1.0	2.0	6.0346966,6.0346966	0.043810964	0.39998996	0.6900832	III-1-10	III-2-9	III-3-4	II-1-4	II-2-5	I-1-9	2.0
order-18	5.0	9.0	8.0	1.0	1.0	2.0	6.0346966,6.0346966	0.043810964	0.39998996	0.6900832	III-1-5	III-2-6	III-3-8	II-1-10	II-2-3	I-1-2	4.0
order-18	5.0	9.0	8.0	1.0	1.0	2.0	6.0346966,6.0346966	0.043810964	0.39998996	0.6900832	III-1-8	III-2-8	III-3-7	II-1-4	II-2-4	I-1-8	4.0
order-18	5.0	9.0	8.0	1.0	1.0	2.0	6.0346966,6.0346966	0.043810964	0.39998996	0.6900832	III-1-7	III-2-8	III-3-3	II-1-6	II-2-10	I-1-7	2.0
order-18	5.0	9.0	8.0	1.0	1.0	2.0	6.0346966,6.0346966	0.043810964	0.39998996	0.6900832	III-1-1	III-2-6	III-3-9	II-1-8	II-2-6	I-1-9	3.0
order-18	5.0	9.0	8.0	1.0	1.0	2.0	6.0346966,6.0346966	0.043810964	0.39998996	0.6900832	III-1-7	III-2-2	III-3-7	II-1-8	II-2-7	I-1-6	0.0
order-18	5.0	9.0	8.0	1.0	1.0	2.0	6.0346966,6.0346966	0.043810964	0.39998996	0.6900832	III-1-7	III-2-7	III-3-4	II-1-10	II-2-2	I-1-8	4.0
order-18	5.0	9.0	8.0	1.0	1.0	2.0	6.0346966,6.0346966	0.043810964	0.39998996	0.6900832	III-1-1	III-2-4	III-3-10	II-1-8	II-2-6	I-1-3	0.0
order-18	5.0	9.0	8.0	1.0	1.0	2.0	6.0346966,6.0346966	0.043810964	0.39998996	0.6900832	III-1-2	III-2-5	III-3-9	II-1-2	II-2-4	I-1-3	3.0
order-18	5.0	9.0	8.0	1.0	1.0	2.0	6.0346966,6.0346966	0.043810964	0.39998996	0.6900832	III-1-2	III-2-5	III-3-10	II-1-10	II-2-10	I-1-2	3.0
order-18	5.0	9.0	8.0	1.0	1.0	2.0	6.0346966,6.0346966	0.043810964	0.39998996	0.6900832	III-1-3	III-2-7	III-3-10	II-1-2	II-2-6	I-1-3	3.0
order-18	5.0	9.0	8.0	1.0	1.0	2.0	6.0346966,6.0346966	0.043810964	0.39998996	0.6900832	III-1-3	III-2-8	III-3-6	II-1-5	II-2-3	I-1-10	0.0
order-18	5.0	9.0	8.0	1.0	1.0	2.0	6.0346966,6.0346966	0.043810964	0.39998996	0.6900832	III-1-9	III-2-6	III-3-9	II-1-7	II-2-1	I-1-9	0.0
order-18	5.0	9.0	8.0	1.0	1.0	2.0	6.0346966,6.0346966	0.043810964	0.39998996	0.6900832	III-1-3	III-2-9	III-3-6	II-1-6	II-2-5	I-1-1	1.0
order-18	5.0	9.0	8.0	1.0	1.0	2.0	6.0346966,6.0346966	0.043810964	0.39998996	0.6900832	III-1-7	III-2-6	III-3-9	II-1-5	II-2-8	I-1-10	1.0
order-18	5.0	9.0	8.0	1.0	1.0	2.0	6.0346966,6.0346966	0.043810964	0.39998996	0.6900832	III-1-9	III-2-9	III-3-6	II-1-6	II-2-1	I-1-9	2.0
order-18	5.0	9.0	8.0	1.0	1.0	2.0	6.0346966,6.0346966	0.043810964	0.39998996	0.6900832	III-1-6	III-2-7	III-3-10	II-1-2	II-2-5	I-1-3	1.0
order-18	5.0	9.0	8.0	1.0	1.0	2.0	6.0346966,6.0346966	0.043810964	0.39998996	0.6900832	III-1-7	III-2-2	III-3-6	II-1-8	II-2-5	I-1-10	1.0
order-18	5.0	9.0	8.0	1.0	1.0	2.0	6.0346966,6.0346966	0.043810964	0.39998996	0.6900832	III-1-3	III-2-3	III-3-1	II-1-6	II-2-1	I-1-6	1.0
order-18	5.0	9.0	8.0	1.0	1.0	2.0	6.0346966,6.0346966	0.043810964	0.39998996	0.6900832	III-1-10	III-2-6	III-3-6	II-1-3	II-2-2	I-1-3	0.0
order-18	5.0	9.0	8.0	1.0	1.0	2.0	6.0346966,6.0346966	0.043810964	0.39998996	0.6900832	III-1-9	III-2-5	III-3-5	II-1-5	II-2-9	I-1-5	4.0
order-18	5.0	9.0	8.0	1.0	1.0	2.0	6.0346966,6.0346966	0.043810964	0.39998996	0.6900832	III-1-5	III-2-2	III-3-5	II-1-6	II-2-9	I-1-1	2.0
order-18	5.0	9.0	8.0	1.0	1.0	2.0	6.0346966,6.0346966	0.043810964	0.39998996	0.6900832	III-1-5	III-2-3	III-3-3	II-1-2	II-2-4	I-1-8	2.0
order-18	5.0	9.0	8.0	1.0	1.0	2.0	6.0346966,6.0346966	0.043810964	0.39998996	0.6900832	III-1-9	III-2-7	III-3-8	II-1-1	II-2-4	I-1-6	3.0
order-18	5.0	9.0	8.0	1.0	1.0	2.0	6.0346966,6.0346966	0.043810964	0.39998996	0.6900832	III-1-3	III-2-6	III-3-1	II-1-2	II-2-6	I-1-8	4.0
order-18	5.0	9.0	8.0	1.0	1.0	2.0	6.0346966,6.0346966	0.043810964	0.39998996	0.6900832	III-1-8	III-2-2	III-3-10	II-1-6	II-2-4	I-1-8	0.0
order-18	5.0	9.0	8.0	1.0	1.0	2.0	6.0346966,6.0346966	0.043810964	0.39998996	0.6900832	III-1-8	III-2-5	III-3-7	II-1-1	II-2-8	I-1-5	1.0
order-18	5.0	9.0	8.0	1.0	1.0	2.0	6.0346966,6.0346966	0.043810964	0.39998996	0.6900832	III-1-7	III-2-10	III-3-7	II-1-10	II-2-7	I-1-6	3.0
order-18	5.0	9.0	8.0	1.0	1.0	2.0	6.0346966,6.0346966	0.043810964	0.39998996	0.6900832	III-1-2	III-2-3	III-3-7	II-1-2	II-2-8	I-1-1	3.0
order-18	5.0	9.0	8.0	1.0	1.0	2.0	6.0346966,6.0346966	0.043810964	0.39998996	0.6900832	III-1-6	III-2-5	III-3-9	II-1-8	II-2-9	I-1-10	2.0
order-18	5.0	9.0	8.0	1.0	1.0	2.0	6.0346966,6.0346966	0.043810964	0.39998996	0.6900832	III-1-2	III-2-3	III-3-3	II-1-7	II-2-3	I-1-8	0.0
order-18	5.0	9.0	8.0	1.0	1.0	2.0	6.0346966,6.0346966	0.043810964	0.39998996	0.6900832	III-1-1	III-2-5	III-3-9	II-1-4	II-2-2	I-1-6	3.0
order-18	5.0	9.0	8.0	1.0	1.0	2.0	6.0346966,6.0346966	0.043810964	0.39998996	0.6900832	III-1-7	III-2-8	III-3-9	II-1-6	II-2-8	I-1-1	3.0
order-18	5.0	9.0	8.0	1.0	1.0	2.0	6.0346966,6.0346966	0.043810964	0.39998996	0.6900832	III-1-4	III-2-8	III-3-2	II-1-7	II-2-4	I-1-6	1.0
order-18	5.0	9.0	8.0	1.0	1.0	2.0	6.0346966,6.0346966	0.043810964	0.39998996	0.6900832	III-1-9	III-2-10	III-3-7	II-1-1	II-2-1	I-1-3	3.0
order-18	5.0	9.0	8.0	1.0	1.0	2.0	6.0346966,6.0346966	0.043810964	0.39998996	0.6900832	III-1-9	III-2-7	III-3-8	II-1-2	II-2-9	I-1-10	4.0
order-18	5.0	9.0	8.0	1.0	1.0	2.0	6.0346966,6.0346966	0.043810964	0.39998996	0.6900832	III-1-8	III-2-10	III-3-8	II-1-2	II-2-10	I-1-9	2.0
order-18	5.0	9.0	8.0	1.0	1.0	2.0	6.0346966,6.0346966	0.043810964	0.39998996	0.6900832	III-1-9	III-2-5	III-3-5	II-1-4	II-2-9	I-1-5	0.0
order-18	5.0	9.0	8.0	1.0	1.0	2.0	6.0346966,6.0346966	0.043810964	0.39998996	0.6900832	III-1-8	III-2-8	III-3-9	II-1-4	II-2-9	I-1-4	3.0
order-18	5.0	9.0	8.0	1.0	1.0	2.0	6.0346966,6.0346966	0.043810964	0.39998996	0.6900832	III-1-8	III-2-6	III-3-2	II-1-5	II-2-6	I-1-8	3.0
order-18	5.0	9.0	8.0	1.0	1.0	2.0	6.0346966,6.0346966	0.043810964	0.39998996	0.6900832	III-1-2	III-2-3	III-3-8	II-1-1	II-2-7	I-1-9	3.0
order-18	5.0	9.0	8.0	1.0	1.0	2.0	6.0346966,6.0346966	0.043810964	0.39998996	0.6900832	III-1-4	III-2-10	III-3-4	II-1-6	II-2-4	I-1-2	2.0
order-18	5.0	9.0	8.0	1.0	1.0	2.0	6.0346966,6.0346966	0.043810964	0.39998996	0.6900832	III-1-10	III-2-1	III-3-4	II-1-10	II-2-5	I-1-3	4.0
order-18	5.0	9.0	8.0	1.0	1.0	2.0	6.0346966,6.0346966	0.043810964	0.39998996	0.6900832	III-1-2	III-2-6	III-3-7	II-1-4	II-2-1	I-1-8	4.0
order-18	5.0	9.0	8.0	1.0	1.0	2.0	6.0346966,6.0346966	0.043810964	0.39998996	0.6900832	III-1-2	III-2-7	III-3-3	II-1-3	II-2-2	I-1-1	4.0
order-18	5.0	9.0	8.0	1.0	1.0	2.0	6.0346966,6.0346966	0.043810964	0.39998996	0.6900832	III-1-6	III-2-10	III-3-3	II-1-9	II-2-2	I-1-1	2.0
order-18	5.0	9.0	8.0	1.0	1.0	2.0	6.0346966,6.0346966	0.043810964	0.39998996	0.6900832	III-1-9	III-2-4	III-3-8	II-1-7	II-2-1	I-1-8	3.0
order-19	1.0	6.0	8.0	6.0	7.0	9.0	0.2927351,0.2927351	0.30789852	0.3398031	0.8238465	III-1-7	III-2-3	III-3-6	II-1-10	II-2-9	I-1-4	0.0
order-19	1.0	6.0	8.0	6.0	7.0	9.0	0.2927351,0.2927351	0.30789852	0.3398031	0.8238465	III-1-10	III-2-9	III-3-10	II-1-3	II-2-2	I-1-4	0.0
order-19	1.0	6.0	8.0	6.0	7.0	9.0	0.2927351,0.2927351	0.30789852	0.3398031	0.8238465	III-1-2	III-2-2	III-3-10	II-1-10	II-2-9	I-1-9	4.0
order-19	1.0	6.0	8.0	6.0	7.0	9.0	0.2927351,0.2927351	0.30789852	0.3398031	0.8238465	III-1-1	III-2-2	III-3-3	II-1-8	II-2-3	I-1-9	2.0
order-19	1.0	6.0	8.0	6.0	7.0	9.0	0.2927351,0.2927351	0.30789852	0.3398031	0.8238465	III-1-1	III-2-2	III-3-2	II-1-7	II-2-5	I-1-3	1.0
order-19	1.0	6.0	8.0	6.0	7.0	9.0	0.2927351,0.2927351	0.30789852	0.3398031	0.8238465	III-1-4	III-2-4	III-3-2	II-1-3	II-2-2	I-1-10	0.0
order-19	1.0	6.0	8.0	6.0	7.0	9.0	0.2927351,0.2927351	0.30789852	0.3398031	0.8238465	III-1-5	III-2-10	III-3-5	II-1-8	II-2-10	I-1-8	4.0
order-19	1.0	6.0	8.0	6.0	7.0	9.0	0.2927351,0.2927351	0.30789852	0.3398031	0.8238465	III-1-7	III-2-2	III-3-1	II-1-2	II-2-4	I-1-1	3.0
order-19	1.0	6.0	8.0	6.0	7.0	9.0	0.2927351,0.2927351	0.30789852	0.3398031	0.8238465	III-1-6	III-2-1	III-3-2	II-1-2	II-2-9	I-1-8	4.0
order-19	1.0	6.0	8.0	6.0	7.0	9.0	0.2927351,0.2927351	0.30789852	0.3398031	0.8238465	III-1-9	III-2-8	III-3-7	II-1-10	II-2-4	I-1-6	3.0
order-19	1.0	6.0	8.0	6.0	7.0	9.0	0.2927351,0.2927351	0.30789852	0.3398031	0.8238465	III-1-2	III-2-9	III-3-4	II-1-4	II-2-3	I-1-1	1.0
order-19	1.0	6.0	8.0	6.0	7.0	9.0	0.2927351,0.2927351	0.30789852	0.3398031	0.8238465	III-1-9	III-2-10	III-3-3	II-1-1	II-2-5	I-1-5	1.0
order-19	1.0	6.0	8.0	6.0	7.0	9.0	0.2927351,0.2927351	0.30789852	0.3398031	0.8238465	III-1-2	III-2-1	III-3-9	II-1-3	II-2-4	I-1-7	1.0
order-19	1.0	6.0	8.0	6.0	7.0	9.0	0.2927351,0.2927351	0.30789852	0.3398031	0.8238465	III-1-9	III-2-1	III-3-1	II-1-6	II-2-3	I-1-1	4.0
order-19	1.0	6.0	8.0	6.0	7.0	9.0	0.2927351,0.2927351	0.30789852	0.3398031	0.8238465	III-1-9	III-2-8	III-3-8	II-1-2	II-2-10	I-1-3	4.0
order-19	1.0	6.0	8.0	6.0	7.0	9.0	0.2927351,0.2927351	0.30789852	0.3398031	0.8238465	III-1-10	III-2-10	III-3-7	II-1-7	II-2-9	I-1-6	4.0
order-19	1.0	6.0	8.0	6.0	7.0	9.0	0.2927351,0.2927351	0.30789852	0.3398031	0.8238465	III-1-7	III-2-8	III-3-8	II-1-4	II-2-7	I-1-4	3.0
order-19	1.0	6.0	8.0	6.0	7.0	9.0	0.2927351,0.2927351	0.30789852	0.3398031	0.8238465	III-1-4	III-2-2	III-3-9	II-1-10	II-2-4	I-1-6	2.0
order-19	1.0	6.0	8.0	6.0	7.0	9.0	0.2927351,0.2927351	0.30789852	0.3398031	0.8238465	III-1-6	III-2-10	III-3-4	II-1-10	II-2-6	I-1-7	1.0
order-19	1.0	6.0	8.0	6.0	7.0	9.0	0.2927351,0.2927351	0.30789852	0.3398031	0.8238465	III-1-6	III-2-7	III-3-8	II-1-3	II-2-7	I-1-1	3.0
order-19	1.0	6.0	8.0	6.0	7.0	9.0	0.2927351,0.2927351	0.30789852	0.3398031	0.8238465	III-1-1	III-2-1	III-3-6	II-1-2	II-2-9	I-1-8	0.0
order-19	1.0	6.0	8.0	6.0	7.0	9.0	0.2927351,0.2927351	0.30789852	0.3398031	0.8238465	III-1-1	III-2-2	III-3-3	II-1-7	II-2-4	I-1-10	0.0
order-19	1.0	6.0	8.0	6.0	7.0	9.0	0.2927351,0.2927351	0.30789852	0.3398031	0.8238465	III-1-10	III-2-8	III-3-3	II-1-3	II-2-7	I-1-8	2.0
order-19	1.0	6.0	8.0	6.0	7.0	9.0	0.2927351,0.2927351	0.30789852	0.3398031	0.8238465	III-1-4	III-2-6	III-3-10	II-1-3	II-2-6	I-1-7	1.0
order-19	1.0	6.0	8.0	6.0	7.0	9.0	0.2927351,0.2927351	0.30789852	0.3398031	0.8238465	III-1-8	III-2-5	III-3-9	II-1-3	II-2-4	I-1-1	3.0
order-19	1.0	6.0	8.0	6.0	7.0	9.0	0.2927351,0.2927351	0.30789852	0.3398031	0.8238465	III-1-1	III-2-8	III-3-8	II-1-9	II-2-9	I-1-8	1.0
order-19	1.0	6.0	8.0	6.0	7.0	9.0	0.2927351,0.2927351	0.30789852	0.3398031	0.8238465	III-1-4	III-2-4	III-3-1	II-1-5	II-2-3	I-1-4	0.0
order-19	1.0	6.0	8.0	6.0	7.0	9.0	0.2927351,0.2927351	0.30789852	0.3398031	0.8238465	III-1-6	III-2-6	III-3-6	II-1-2	II-2-8	I-1-4	4.0
order-19	1.0	6.0	8.0	6.0	7.0	9.0	0.2927351,0.2927351	0.30789852	0.3398031	0.8238465	III-1-5	III-2-4	III-3-8	II-1-10	II-2-5	I-1-9	3.0
order-19	1.0	6.0	8.0	6.0	7.0	9.0	0.2927351,0.2927351	0.30789852	0.3398031	0.8238465	III-1-3	III-2-7	III-3-3	II-1-2	II-2-7	I-1-6	1.0
order-19	1.0	6.0	8.0	6.0	7.0	9.0	0.2927351,0.2927351	0.30789852	0.3398031	0.8238465	III-1-10	III-2-10	III-3-5	II-1-6	II-2-9	I-1-9	4.0
order-19	1.0	6.0	8.0	6.0	7.0	9.0	0.2927351,0.2927351	0.30789852	0.3398031	0.8238465	III-1-6	III-2-7	III-3-1	II-1-7	II-2-5	I-1-8	4.0
order-19	1.0	6.0	8.0	6.0	7.0	9.0	0.2927351,0.2927351	0.30789852	0.3398031	0.8238465	III-1-6	III-2-4	III-3-8	II-1-6	II-2-9	I-1-1	3.0
order-19	1.0	6.0	8.0	6.0	7.0	9.0	0.2927351,0.2927351	0.30789852	0.3398031	0.8238465	III-1-7	III-2-2	III-3-5	II-1-8	II-2-3	I-1-6	2.0
order-19	1.0	6.0	8.0	6.0	7.0	9.0	0.2927351,0.2927351	0.30789852	0.3398031	0.8238465	III-1-1	III-2-3	III-3-7	II-1-6	II-2-3	I-1-8	3.0
order-19	1.0	6.0	8.0	6.0	7.0	9.0	0.2927351,0.2927351	0.30789852	0.3398031	0.8238465	III-1-6	III-2-4	III-3-8	II-1-8	II-2-7	I-1-3	2.0
order-19	1.0	6.0	8.0	6.0	7.0	9.0	0.2927351,0.2927351	0.30789852	0.3398031	0.8238465	III-1-8	III-2-6	III-3-3	II-1-7	II-2-5	I-1-1	4.0
order-19	1.0	6.0	8.0	6.0	7.0	9.0	0.2927351,0.2927351	0.30789852	0.3398031	0.8238465	III-1-5	III-2-3	III-3-1	II-1-5	II-2-5	I-1-10	0.0
order-19	1.0	6.0	8.0	6.0	7.0	9.0	0.2927351,0.2927351	0.30789852	0.3398031	0.8238465	III-1-1	III-2-7	III-3-8	II-1-7	II-2-8	I-1-1	4.0
order-19	1.0	6.0	8.0	6.0	7.0	9.0	0.2927351,0.2927351	0.30789852	0.3398031	0.8238465	III-1-9	III-2-9	III-3-8	II-1-8	II-2-4	I-1-1	4.0
order-19	1.0	6.0	8.0	6.0	7.0	9.0	0.2927351,0.2927351	0.30789852	0.3398031	0.8238465	III-1-6	III-2-5	III-3-6	II-1-8	II-2-3	I-1-2	2.0
order-19	1.0	6.0	8.0	6.0	7.0	9.0	0.2927351,0.2927351	0.30789852	0.3398031	0.8238465	III-1-10	III-2-2	III-3-7	II-1-2	II-2-2	I-1-3	4.0
order-19	1.0	6.0	8.0	6.0	7.0	9.0	0.2927351,0.2927351	0.30789852	0.3398031	0.8238465	III-1-1	III-2-10	III-3-10	II-1-7	II-2-9	I-1-10	2.0
order-19	1.0	6.0	8.0	6.0	7.0	9.0	0.2927351,0.2927351	0.30789852	0.3398031	0.8238465	III-1-7	III-2-4	III-3-10	II-1-1	II-2-1	I-1-2	3.0
order-19	1.0	6.0	8.0	6.0	7.0	9.0	0.2927351,0.2927351	0.30789852	0.3398031	0.8238465	III-1-7	III-2-6	III-3-1	II-1-5	II-2-5	I-1-3	1.0
order-19	1.0	6.0	8.0	6.0	7.0	9.0	0.2927351,0.2927351	0.30789852	0.3398031	0.8238465	III-1-5	III-2-1	III-3-6	II-1-4	II-2-8	I-1-8	4.0
order-19	1.0	6.0	8.0	6.0	7.0	9.0	0.2927351,0.2927351	0.30789852	0.3398031	0.8238465	III-1-10	III-2-1	III-3-3	II-1-5	II-2-10	I-1-8	0.0
order-19	1.0	6.0	8.0	6.0	7.0	9.0	0.2927351,0.2927351	0.30789852	0.3398031	0.8238465	III-1-9	III-2-9	III-3-10	II-1-2	II-2-10	I-1-2	4.0
order-19	1.0	6.0	8.0	6.0	7.0	9.0	0.2927351,0.2927351	0.30789852	0.3398031	0.8238465	III-1-9	III-2-6	III-3-1	II-1-10	II-2-1	I-1-2	3.0
order-19	1.0	6.0	8.0	6.0	7.0	9.0	0.2927351,0.2927351	0.30789852	0.3398031	0.8238465	III-1-6	III-2-8	III-3-4	II-1-4	II-2-3	I-1-6	3.0
order-20	1.0	8.0	4.0	6.0	7.0	3.0	3.960036,3.960036	0.4202199	0.37331367	0.39054668	III-1-1	III-2-5	III-3-7	II-1-5	II-2-8	I-1-8	2.0
order-20	1.0	8.0	4.0	6.0	7.0	3.0	3.960036,3.960036	0.4202199	0.37331367	0.39054668	III-1-8	III-2-1	III-3-4	II-1-6	II-2-9	I-1-10	4.0
order-20	1.0	8.0	4.0	6.0	7.0	3.0	3.960036,3.960036	0.4202199	0.37331367	0.39054668	III-1-6	III-2-8	III-3-6	II-1-2	II-2-6	I-1-6	3.0
order-20	1.0	8.0	4.0	6.0	7.0	3.0	3.960036,3.960036	0.4202199	0.37331367	0.39054668	III-1-9	III-2-6	III-3-9	II-1-9	II-2-3	I-1-8	2.0
order-20	1.0	8.0	4.0	6.0	7.0	3.0	3.960036,3.960036	0.4202199	0.37331367	0.39054668	III-1-1	III-2-9	III-3-10	II-1-4	II-2-1	I-1-3	3.0
order-20	1.0	8.0	4.0	6.0	7.0	3.0	3.960036,3.960036	0.4202199	0.37331367	0.39054668	III-1-10	III-2-5	III-3-9	II-1-5	II-2-5	I-1-2	2.0
order-20	1.0	8.0	4.0	6.0	7.0	3.0	3.960036,3.960036	0.4202199	0.37331367	0.39054668	III-1-1	III-2-7	III-3-1	II-1-6	II-2-7	I-1-8	2.0
order-20	1.0	8.0	4.0	6.0	7.0	3.0	3.960036,3.960036	0.4202199	0.37331367	0.39054668	III-1-8	III-2-9	III-3-7	II-1-7	II-2-5	I-1-4	0.0
order-20	1.0	8.0	4.0	6.0	7.0	3.0	3.960036,3.960036	0.4202199	0.37331367	0.39054668	III-1-3	III-2-9	III-3-8	II-1-6	II-2-2	I-1-2	2.0
order-20	1.0	8.0	4.0	6.0	7.0	3.0	3.960036,3.960036	0.4202199	0.37331367	0.39054668	III-1-5	III-2-2	III-3-7	II-1-3	II-2-7	I-1-5	2.0
order-20	1.0	8.0	4.0	6.0	7.0	3.0	3.960036,3.960036	0.4202199	0.37331367	0.39054668	III-1-6	III-2-10	III-3-4	II-1-9	II-2-5	I-1-7	0.0
order-20	1.0	8.0	4.0	6.0	7.0	3.0	3.960036,3.960036	0.4202199	0.37331367	0.39054668	III-1-2	III-2-7	III-3-8	II-1-6	II-2-9	I-1-2	4.0
order-20	1.0	8.0	4.0	6.0	7.0	3.0	3.960036,3.960036	0.4202199	0.37331367	0.39054668	III-1-6	III-2-7	III-3-3	II-1-3	II-2-1	I-1-9	4.0
order-20	1.0	8.0	4.0	6.0	7.0	3.0	3.960036,3.960036	0.4202199	0.37331367	0.39054668	III-1-3	III-2-9	III-3-5	II-1-2	II-2-7	I-1-7	1.0
order-20	1.0	8.0	4.0	6.0	7.0	3.0	3.960036,3.960036	0.4202199	0.37331367	0.39054668	III-1-10	III-2-8	III-3-1	II-1-3	II-2-6	I-1-8	0.0
order-20	1.0	8.0	4.0	6.0	7.0	3.0	3.960036,3.960036	0.4202199	0.37331367	0.39054668	III-1-2	III-2-6	III-3-1	II-1-2	II-2-6	I-1-2	0.0
order-20	1.0	8.0	4.0	6.0	7.0	3.0	3.960036,3.960036	0.4202199	0.37331367	0.39054668	III-1-5	III-2-8	III-3-8	II-1-4	II-2-8	I-1-3	3.0
order-20	1.0	8.0	4.0	6.0	7.0	3.0	3.960036,3.960036	0.4202199	0.37331367	0.39054668	III-1-5	III-2-4	III-3-10	II-1-7	II-2-1	I-1-1	4.0
order-20	1.0	8.0	4.0	6.0	7.0	3.0	3.960036,3.960036	0.4202199	0.37331367	0.39054668	III-1-7	III-2-9	III-3-9	II-1-5	II-2-4	I-1-7	2.0
order-20	1.0	8.0	4.0	6.0	7.0	3.0	3.960036,3.960036	0.4202199	0.37331367	0.39054668	III-1-1	III-2-3	III-3-2	II-1-10	II-2-3	I-1-5	0.0
order-20	1.0	8.0	4.0	6.0	7.0	3.0	3.960036,3.960036	0.4202199	0.37331367	0.39054668	III-1-6	III-2-10	III-3-9	II-1-8	II-2-2	I-1-9	0.0
order-20	1.0	8.0	4.0	6.0	7.0	3.0	3.960036,3.960036	0.4202199	0.37331367	0.39054668	III-1-3	III-2-4	III-3-3	II-1-3	II-2-10	I-1-6	3.0
order-20	1.0	8.0	4.0	6.0	7.0	3.0	3.960036,3.960036	0.4202199	0.37331367	0.39054668	III-1-1	III-2-10	III-3-3	II-1-4	II-2-1	I-1-2	3.0
order-20	1.0	8.0	4.0	6.0	7.0	3.0	3.960036,3.960036	0.4202199	0.37331367	0.39054668	III-1-2	III-2-9	III-3-3	II-1-8	II-2-10	I-1-9	4.0
order-20	1.0	8.0	4.0	6.0	7.0	3.0	3.960036,3.960036	0.4202199	0.37331367	0.39054668	III-1-4	III-2-3	III-3-10	II-1-9	II-2-10	I-1-4	0.0
order-20	1.0	8.0	4.0	6.0	7.0	3.0	3.960036,3.960036	0.4202199	0.37331367	0.39054668	III-1-7	III-2-10	III-3-5	II-1-5	II-2-3	I-1-5	4.0
order-20	1.0	8.0	4.0	6.0	7.0	3.0	3.960036,3.960036	0.4202199	0.37331367	0.39054668	III-1-10	III-2-2	III-3-4	II-1-1	II-2-8	I-1-3	2.0
order-20	1.0	8.0	4.0	6.0	7.0	3.0	3.960036,3.960036	0.4202199	0.37331367	0.39054668	III-1-10	III-2-8	III-3-9	II-1-4	II-2-10	I-1-2	3.0
order-20	1.0	8.0	4.0	6.0	7.0	3.0	3.960036,3.960036	0.4202199	0.37331367	0.39054668	III-1-6	III-2-2	III-3-8	II-1-1	II-2-3	I-1-3	4.0
order-20	1.0	8.0	4.0	6.0	7.0	3.0	3.960036,3.960036	0.4202199	0.37331367	0.39054668	III-1-6	III-2-8	III-3-9	II-1-7	II-2-7	I-1-8	3.0
order-20	1.0	8.0	4.0	6.0	7.0	3.0	3.960036,3.960036	0.4202199	0.37331367	0.39054668	III-1-1	III-2-8	III-3-9	II-1-5	II-2-9	I-1-6	4.0
order-20	1.0	8.0	4.0	6.0	7.0	3.0	3.960036,3.960036	0.4202199	0.37331367	0.39054668	III-1-6	III-2-2	III-3-2	II-1-6	II-2-8	I-1-4	2.0
order-20	1.0	8.0	4.0	6.0	7.0	3.0	3.960036,3.960036	0.4202199	0.37331367	0.39054668	III-1-10	III-2-2	III-3-10	II-1-9	II-2-2	I-1-10	3.0
order-20	1.0	8.0	4.0	6.0	7.0	3.0	3.960036,3.960036	0.4202199	0.37331367	0.39054668	III-1-5	III-2-5	III-3-10	II-1-9	II-2-8	I-1-1	2.0
order-20	1.0	8.0	4.0	6.0	7.0	3.0	3.960036,3.960036	0.4202199	0.37331367	0.39054668	III-1-7	III-2-1	III-3-9	II-1-8	II-2-10	I-1-2	1.0
order-20	1.0	8.0	4.0	6.0	7.0	3.0	3.960036,3.960036	0.4202199	0.37331367	0.39054668	III-1-9	III-2-8	III-3-4	II-1-9	II-2-9	I-1-6	1.0
order-20	1.0	8.0	4.0	6.0	7.0	3.0	3.960036,3.960036	0.4202199	0.37331367	0.39054668	III-1-9	III-2-3	III-3-1	II-1-10	II-2-9	I-1-9	1.0
order-20	1.0	8.0	4.0	6.0	7.0	3.0	3.960036,3.960036	0.4202199	0.37331367	0.39054668	III-1-6	III-2-6	III-3-8	II-1-8	II-2-5	I-1-9	1.0
order-20	1.0	8.0	4.0	6.0	7.0	3.0	3.960036,3.960036	0.4202199	0.37331367	0.39054668	III-1-2	III-2-8	III-3-8	II-1-7	II-2-1	I-1-4	3.0
order-20	1.0	8.0	4.0	6.0	7.0	3.0	3.960036,3.960036	0.4202199	0.37331367	0.39054668	III-1-8	III-2-8	III-3-5	II-1-2	II-2-10	I-1-6	1.0
order-20	1.0	8.0	4.0	6.0	7.0	3.0	3.960036,3.960036	0.4202199	0.37331367	0.39054668	III-1-6	III-2-9	III-3-7	II-1-10	II-2-2	I-1-3	0.0
order-20	1.0	8.0	4.0	6.0	7.0	3.0	3.960036,3.960036	0.4202199	0.37331367	0.39054668	III-1-5	III-2-1	III-3-10	II-1-6	II-2-8	I-1-7	3.0
order-20	1.0	8.0	4.0	6.0	7.0	3.0	3.960036,3.960036	0.4202199	0.37331367	0.39054668	III-1-2	III-2-10	III-3-7	II-1-1	II-2-8	I-1-3	0.0
order-20	1.0	8.0	4.0	6.0	7.0	3.0	3.960036,3.960036	0.4202199	0.37331367	0.39054668	III-1-5	III-2-2	III-3-4	II-1-1	II-2-7	I-1-4	3.0
order-20	1.0	8.0	4.0	6.0	7.0	3.0	3.960036,3.960036	0.4202199	0.37331367	0.39054668	III-1-3	III-2-5	III-3-7	II-1-5	II-2-6	I-1-9	2.0
order-20	1.0	8.0	4.0	6.0	7.0	3.0	3.960036,3.960036	0.4202199	0.37331367	0.39054668	III-1-4	III-2-6	III-3-7	II-1-4	II-2-1	I-1-7	1.0
order-20	1.0	8.0	4.0	6.0	7.0	3.0	3.960036,3.960036	0.4202199	0.37331367	0.39054668	III-1-7	III-2-2	III-3-5	II-1-5	II-2-4	I-1-1	0.0
order-20	1.0	8.0	4.0	6.0	7.0	3.0	3.960036,3.960036	0.4202199	0.37331367	0.39054668	III-1-6	III-2-3	III-3-4	II-1-8	II-2-2	I-1-2	4.0
order-20	1.0	8.0	4.0	6.0	7.0	3.0	3.960036,3.960036	0.4202199	0.37331367	0.39054668	III-1-2	III-2-4	III-3-3	II-1-8	II-2-3	I-1-9	0.0
order-20	1.0	8.0	4.0	6.0	7.0	3.0	3.960036,3.960036	0.4202199	0.37331367	0.39054668	III-1-6	III-2-3	III-3-3	II-1-5	II-2-8	I-1-4	3.0
order-21	8.0	5.0	6.0	8.0	7.0	9.0	0.5708337,0.5708337	0.6018019	0.12851441	0.13779217	III-1-8	III-2-6	III-3-1	II-1-7	II-2-8	I-1-5	2.0
order-21	8.0	5.0	6.0	8.0	7.0	9.0	0.5708337,0.5708337	0.6018019	0.12851441	0.13779217	III-1-6	III-2-6	III-3-5	II-1-3	II-2-10	I-1-2	4.0
order-21	8.0	5.0	6.0	8.0	7.0	9.0	0.5708337,0.5708337	0.6018019	0.12851441	0.13779217	III-1-3	III-2-9	III-3-3	II-1-9	II-2-6	I-1-3	2.0
order-21	8.0	5.0	6.0	8.0	7.0	9.0	0.5708337,0.5708337	0.6018019	0.12851441	0.13779217	III-1-6	III-2-1	III-3-3	II-1-5	II-2-1	I-1-7	0.0
order-21	8.0	5.0	6.0	8.0	7.0	9.0	0.5708337,0.5708337	0.6018019	0.12851441	0.13779217	III-1-8	III-2-1	III-3-4	II-1-10	II-2-2	I-1-1	4.0
order-21	8.0	5.0	6.0	8.0	7.0	9.0	0.5708337,0.5708337	0.6018019	0.12851441	0.13779217	III-1-7	III-2-3	III-3-4	II-1-2	II-2-4	I-1-8	1.0
order-21	8.0	5.0	6.0	8.0	7.0	9.0	0.5708337,0.5708337	0.6018019	0.12851441	0.13779217	III-1-9	III-2-3	III-3-3	II-1-4	II-2-7	I-1-9	0.0
order-21	8.0	5.0	6.0	8.0	7.0	9.0	0.5708337,0.5708337	0.6018019	0.12851441	0.13779217	III-1-7	III-2-9	III-3-8	II-1-2	II-2-3	I-1-5	0.0
order-21	8.0	5.0	6.0	8.0	7.0	9.0	0.5708337,0.5708337	0.6018019	0.12851441	0.13779217	III-1-3	III-2-8	III-3-1	II-1-3	II-2-1	I-1-4	0.0
order-21	8.0	5.0	6.0	8.0	7.0	9.0	0.5708337,0.5708337	0.6018019	0.12851441	0.13779217	III-1-1	III-2-5	III-3-2	II-1-5	II-2-6	I-1-10	3.0
order-21	8.0	5.0	6.0	8.0	7.0	9.0	0.5708337,0.5708337	0.6018019	0.12851441	0.13779217	III-1-10	III-2-1	III-3-2	II-1-1	II-2-8	I-1-4	1.0
order-21	8.0	5.0	6.0	8.0	7.0	9.0	0.5708337,0.5708337	0.6018019	0.12851441	0.13779217	III-1-4	III-2-8	III-3-9	II-1-6	II-2-3	I-1-6	0.0
order-21	8.0	5.0	6.0	8.0	7.0	9.0	0.5708337,0.5708337	0.6018019	0.12851441	0.13779217	III-1-10	III-2-10	III-3-10	II-1-4	II-2-4	I-1-8	1.0
order-21	8.0	5.0	6.0	8.0	7.0	9.0	0.5708337,0.5708337	0.6018019	0.12851441	0.13779217	III-1-3	III-2-8	III-3-2	II-1-1	II-2-7	I-1-8	3.0
order-21	8.0	5.0	6.0	8.0	7.0	9.0	0.5708337,0.5708337	0.6018019	0.12851441	0.13779217	III-1-3	III-2-10	III-3-7	II-1-3	II-2-7	I-1-7	0.0
order-21	8.0	5.0	6.0	8.0	7.0	9.0	0.5708337,0.5708337	0.6018019	0.12851441	0.13779217	III-1-9	III-2-9	III-3-1	II-1-2	II-2-8	I-1-4	3.0
order-21	8.0	5.0	6.0	8.0	7.0	9.0	0.5708337,0.5708337	0.6018019	0.12851441	0.13779217	III-1-9	III-2-10	III-3-5	II-1-5	II-2-9	I-1-2	3.0
order-21	8.0	5.0	6.0	8.0	7.0	9.0	0.5708337,0.5708337	0.6018019	0.12851441	0.13779217	III-1-1	III-2-5	III-3-5	II-1-4	II-2-4	I-1-5	0.0
order-21	8.0	5.0	6.0	8.0	7.0	9.0	0.5708337,0.5708337	0.6018019	0.12851441	0.13779217	III-1-4	III-2-8	III-3-2	II-1-9	II-2-5	I-1-4	1.0
order-21	8.0	5.0	6.0	8.0	7.0	9.0	0.5708337,0.5708337	0.6018019	0.12851441	0.13779217	III-1-3	III-2-7	III-3-10	II-1-1	II-2-5	I-1-4	0.0
order-21	8.0	5.0	6.0	8.0	7.0	9.0	0.5708337,0.5708337	0.6018019	0.12851441	0.13779217	III-1-3	III-2-6	III-3-3	II-1-8	II-2-4	I-1-10	3.0
order-21	8.0	5.0	6.0	8.0	7.0	9.0	0.5708337,0.5708337	0.6018019	0.12851441	0.13779217	III-1-6	III-2-5	III-3-6	II-1-1	II-2-1	I-1-4	4.0
order-21	8.0	5.0	6.0	8.0	7.0	9.0	0.5708337,0.5708337	0.6018019	0.12851441	0.13779217	III-1-8	III-2-3	III-3-10	II-1-4	II-2-4	I-1-6	0.0
order-21	8.0	5.0	6.0	8.0	7.0	9.0	0.5708337,0.5708337	0.6018019	0.12851441	0.13779217	III-1-9	III-2-2	III-3-5	II-1-5	II-2-2	I-1-2	4.0
order-21	8.0	5.0	6.0	8.0	7.0	9.0	0.5708337,0.5708337	0.6018019	0.12851441	0.13779217	III-1-6	III-2-7	III-3-9	II-1-8	II-2-7	I-1-5	4.0
order-21	8.0	5.0	6.0	8.0	7.0	9.0	0.5708337,0.5708337	0.6018019	0.12851441	0.13779217	III-1-9	III-2-7	III-3-3	II-1-4	II-2-10	I-1-5	2.0
order-21	8.0	5.0	6.0	8.0	7.0	9.0	0.5708337,0.5708337	0.6018019	0.12851441	0.13779217	III-1-8	III-2-1	III-3-10	II-1-7	II-2-4	I-1-2	4.0
order-21	8.0	5.0	6.0	8.0	7.0	9.0	0.5708337,0.5708337	0.6018019	0.12851441	0.13779217	III-1-3	III-2-3	III-3-10	II-1-5	II-2-10	I-1-2	3.0
order-21	8.0	5.0	6.0	8.0	7.0	9.0	0.5708337,0.5708337	0.6018019	0.12851441	0.13779217	III-1-10	III-2-6	III-3-4	II-1-8	II-2-1	I-1-7	4.0
order-21	8.0	5.0	6.0	8.0	7.0	9.0	0.5708337,0.5708337	0.6018019	0.12851441	0.13779217	III-1-10	III-2-3	III-3-9	II-1-7	II-2-7	I-1-4	0.0
order-21	8.0	5.0	6.0	8.0	7.0	9.0	0.5708337,0.5708337	0.6018019	0.12851441	0.13779217	III-1-4	III-2-2	III-3-4	II-1-5	II-2-2	I-1-2	4.0
order-21	8.0	5.0	6.0	8.0	7.0	9.0	0.5708337,0.5708337	0.6018019	0.12851441	0.13779217	III-1-2	III-2-2	III-3-3	II-1-10	II-2-2	I-1-6	1.0
order-21	8.0	5.0	6.0	8.0	7.0	9.0	0.5708337,0.5708337	0.6018019	0.12851441	0.13779217	III-1-5	III-2-9	III-3-1	II-1-2	II-2-9	I-1-6	3.0
order-21	8.0	5.0	6.0	8.0	7.0	9.0	0.5708337,0.5708337	0.6018019	0.12851441	0.13779217	III-1-7	III-2-7	III-3-1	II-1-4	II-2-7	I-1-10	4.0
order-21	8.0	5.0	6.0	8.0	7.0	9.0	0.5708337,0.5708337	0.6018019	0.12851441	0.13779217	III-1-8	III-2-6	III-3-3	II-1-1	II-2-9	I-1-5	1.0
order-21	8.0	5.0	6.0	8.0	7.0	9.0	0.5708337,0.5708337	0.6018019	0.12851441	0.13779217	III-1-1	III-2-6	III-3-8	II-1-5	II-2-4	I-1-8	2.0
order-21	8.0	5.0	6.0	8.0	7.0	9.0	0.5708337,0.5708337	0.6018019	0.12851441	0.13779217	III-1-3	III-2-3	III-3-2	II-1-9	II-2-8	I-1-9	0.0
order-21	8.0	5.0	6.0	8.0	7.0	9.0	0.5708337,0.5708337	0.6018019	0.12851441	0.13779217	III-1-10	III-2-6	III-3-2	II-1-1	II-2-10	I-1-8	1.0
order-21	8.0	5.0	6.0	8.0	7.0	9.0	0.5708337,0.5708337	0.6018019	0.12851441	0.13779217	III-1-1	III-2-1	III-3-1	II-1-6	II-2-6	I-1-1	1.0
order-21	8.0	5.0	6.0	8.0	7.0	9.0	0.5708337,0.5708337	0.6018019	0.12851441	0.13779217	III-1-8	III-2-1	III-3-9	II-1-6	II-2-2	I-1-2	4.0
order-21	8.0	5.0	6.0	8.0	7.0	9.0	0.5708337,0.5708337	0.6018019	0.12851441	0.13779217	III-1-5	III-2-9	III-3-10	II-1-10	II-2-1	I-1-5	1.0
order-21	8.0	5.0	6.0	8.0	7.0	9.0	0.5708337,0.5708337	0.6018019	0.12851441	0.13779217	III-1-10	III-2-6	III-3-1	II-1-2	II-2-7	I-1-7	4.0
order-21	8.0	5.0	6.0	8.0	7.0	9.0	0.5708337,0.5708337	0.6018019	0.12851441	0.13779217	III-1-3	III-2-8	III-3-5	II-1-10	II-2-1	I-1-2	2.0
order-21	8.0	5.0	6.0	8.0	7.0	9.0	0.5708337,0.5708337	0.6018019	0.12851441	0.13779217	III-1-2	III-2-10	III-3-2	II-1-9	II-2-5	I-1-8	0.0
order-21	8.0	5.0	6.0	8.0	7.0	9.0	0.5708337,0.5708337	0.6018019	0.12851441	0.13779217	III-1-10	III-2-6	III-3-7	II-1-7	II-2-10	I-1-1	4.0
order-21	8.0	5.0	6.0	8.0	7.0	9.0	0.5708337,0.5708337	0.6018019	0.12851441	0.13779217	III-1-1	III-2-3	III-3-10	II-1-3	II-2-3	I-1-10	2.0
order-21	8.0	5.0	6.0	8.0	7.0	9.0	0.5708337,0.5708337	0.6018019	0.12851441	0.13779217	III-1-5	III-2-10	III-3-8	II-1-2	II-2-9	I-1-9	4.0
order-21	8.0	5.0	6.0	8.0	7.0	9.0	0.5708337,0.5708337	0.6018019	0.12851441	0.13779217	III-1-3	III-2-3	III-3-9	II-1-10	II-2-10	I-1-10	2.0
order-21	8.0	5.0	6.0	8.0	7.0	9.0	0.5708337,0.5708337	0.6018019	0.12851441	0.13779217	III-1-4	III-2-10	III-3-1	II-1-1	II-2-9	I-1-8	4.0
order-21	8.0	5.0	6.0	8.0	7.0	9.0	0.5708337,0.5708337	0.6018019	0.12851441	0.13779217	III-1-10	III-2-2	III-3-4	II-1-4	II-2-1	I-1-5	3.0
order-22	8.0	5.0	2.0	3.0	0.0	4.0	2.244299,2.244299	0.5413051	0.20517921	0.20040745	III-1-3	III-2-4	III-3-8	II-1-9	II-2-6	I-1-8	3.0
order-22	8.0	5.0	2.0	3.0	0.0	4.0	2.244299,2.244299	0.5413051	0.20517921	0.20040745	III-1-8	III-2-10	III-3-3	II-1-3	II-2-6	I-1-1	4.0
order-22	8.0	5.0	2.0	3.0	0.0	4.0	2.244299,2.244299	0.5413051	0.20517921	0.20040745	III-1-7	III-2-8	III-3-1	II-1-7	II-2-10	I-1-8	3.0
order-22	8.0	5.0	2.0	3.0	0.0	4.0	2.244299,2.244299	0.5413051	0.20517921	0.20040745	III-1-6	III-2-7	III-3-5	II-1-8	II-2-3	I-1-7	1.0
order-22	8.0	5.0	2.0	3.0	0.0	4.0	2.244299,2.244299	0.5413051	0.20517921	0.20040745	III-1-3	III-2-7	III-3-4	II-1-10	II-2-5	I-1-4	4.0
order-22	8.0	5.0	2.0	3.0	0.0	4.0	2.244299,2.244299	0.5413051	0.20517921	0.20040745	III-1-10	III-2-10	III-3-1	II-1-1	II-2-8	I-1-6	3.0
order-22	8.0	5.0	2.0	3.0	0.0	4.0	2.244299,2.244299	0.5413051	0.20517921	0.20040745	III-1-1	III-2-5	III-3-3	II-1-3	II-2-7	I-1-8	3.0
order-22	8.0	5.0	2.0	3.0	0.0	4.0	2.244299,2.244299	0.5413051	0.20517921	0.20040745	III-1-6	III-2-7	III-3-2	II-1-8	II-2-2	I-1-3	4.0
order-22	8.0	5.0	2.0	3.0	0.0	4.0	2.244299,2.244299	0.5413051	0.20517921	0.20040745	III-1-3	III-2-4	III-3-6	II-1-2	II-2-4	I-1-2	3.0
order-22	8.0	5.0	2.0	3.0	0.0	4.0	2.244299,2.244299	0.5413051	0.20517921	0.20040745	III-1-7	III-2-2	III-3-6	II-1-6	II-2-6	I-1-6	1.0
order-22	8.0	5.0	2.0	3.0	0.0	4.0	2.244299,2.244299	0.5413051	0.20517921	0.20040745	III-1-8	III-2-8	III-3-1	II-1-7	II-2-2	I-1-4	0.0
order-22	8.0	5.0	2.0	3.0	0.0	4.0	2.244299,2.244299	0.5413051	0.20517921	0.20040745	III-1-8	III-2-9	III-3-9	II-1-8	II-2-9	I-1-4	4.0
order-22	8.0	5.0	2.0	3.0	0.0	4.0	2.244299,2.244299	0.5413051	0.20517921	0.20040745	III-1-7	III-2-9	III-3-10	II-1-1	II-2-8	I-1-10	3.0
order-22	8.0	5.0	2.0	3.0	0.0	4.0	2.244299,2.244299	0.5413051	0.20517921	0.20040745	III-1-6	III-2-2	III-3-7	II-1-5	II-2-2	I-1-5	1.0
order-22	8.0	5.0	2.0	3.0	0.0	4.0	2.244299,2.244299	0.5413051	0.20517921	0.20040745	III-1-4	III-2-3	III-3-4	II-1-3	II-2-1	I-1-3	4.0
order-22	8.0	5.0	2.0	3.0	0.0	4.0	2.244299,2.244299	0.5413051	0.20517921	0.20040745	III-1-7	III-2-9	III-3-4	II-1-8	II-2-8	I-1-9	1.0
order-22	8.0	5.0	2.0	3.0	0.0	4.0	2.244299,2.244299	0.5413051	0.20517921	0.20040745	III-1-9	III-2-2	III-3-9	II-1-8	II-2-5	I-1-5	1.0
order-22	8.0	5.0	2.0	3.0	0.0	4.0	2.244299,2.244299	0.5413051	0.20517921	0.20040745	III-1-8	III-2-2	III-3-6	II-1-5	II-2-4	I-1-2	3.0
order-22	8.0	5.0	2.0	3.0	0.0	4.0	2.244299,2.244299	0.5413051	0.20517921	0.20040745	III-1-3	III-2-8	III-3-10	II-1-3	II-2-5	I-1-5	4.0
order-22	8.0	5.0	2.0	3.0	0.0	4.0	2.244299,2.244299	0.5413051	0.20517921	0.20040745	III-1-8	III-2-10	III-3-2	II-1-3	II-2-8	I-1-6	0.0
order-22	8.0	5.0	2.0	3.0	0.0	4.0	2.244299,2.244299	0.5413051	0.20517921	0.20040745	III-1-9	III-2-6	III-3-7	II-1-8	II-2-7	I-1-9	2.0
order-22	8.0	5.0	2.0	3.0	0.0	4.0	2.244299,2.244299	0.5413051	0.20517921	0.20040745	III-1-6	III-2-8	III-3-9	II-1-5	II-2-3	I-1-1	1.0
order-22	8.0	5.0	2.0	3.0	0.0	4.0	2.244299,2.244299	0.5413051	0.20517921	0.20040745	III-1-6	III-2-7	III-3-1	II-1-6	II-2-5	I-1-3	2.0
order-22	8.0	5.0	2.0	3.0	0.0	4.0	2.244299,2.244299	0.5413051	0.20517921	0.20040745	III-1-4	III-2-4	III-3-5	II-1-6	II-2-4	I-1-4	0.0
order-22	8.0	5.0	2.0	3.0	0.0	4.0	2.244299,2.244299	0.5413051	0.20517921	0.20040745	III-1-2	III-2-7	III-3-9	II-1-10	II-2-8	I-1-6	4.0
order-22	8.0	5.0	2.0	3.0	0.0	4.0	2.244299,2.244299	0.5413051	0.20517921	0.20040745	III-1-7	III-2-2	III-3-2	II-1-6	II-2-10	I-1-2	2.0
order-22	8.0	5.0	2.0	3.0	0.0	4.0	2.244299,2.244299	0.5413051	0.20517921	0.20040745	III-1-10	III-2-3	III-3-4	II-1-8	II-2-7	I-1-10	0.0
order-22	8.0	5.0	2.0	3.0	0.0	4.0	2.244299,2.244299	0.5413051	0.20517921	0.20040745	III-1-2	III-2-5	III-3-4	II-1-8	II-2-2	I-1-2	2.0
order-22	8.0	5.0	2.0	3.0	0.0	4.0	2.244299,2.244299	0.5413051	0.20517921	0.20040745	III-1-9	III-2-7	III-3-3	II-1-4	II-2-8	I-1-10	3.0
order-22	8.0	5.0	2.0	3.0	0.0	4.0	2.244299,2.244299	0.5413051	0.20517921	0.20040745	III-1-6	III-2-4	III-3-5	II-1-1	II-2-1	I-1-3	4.0
order-22	8.0	5.0	2.0	3.0	0.0	4.0	2.244299,2.244299	0.5413051	0.20517921	0.20040745	III-1-3	III-2-2	III-3-3	II-1-8	II-2-10	I-1-6	3.0
order-22	8.0	5.0	2.0	3.0	0.0	4.0	2.244299,2.244299	0.5413051	0.20517921	0.20040745	III-1-7	III-2-2	III-3-3	II-1-10	II-2-4	I-1-9	1.0
order-22	8.0	5.0	2.0	3.0	0.0	4.0	2.244299,2.244299	0.5413051	0.20517921	0.20040745	III-1-1	III-2-6	III-3-2	II-1-5	II-2-10	I-1-9	2.0
order-22	8.0	5.0	2.0	3.0	0.0	4.0	2.244299,2.244299	0.5413051	0.20517921	0.20040745	III-1-2	III-2-5	III-3-4	II-1-3	II-2-7	I-1-9	2.0
order-22	8.0	5.0	2.0	3.0	0.0	4.0	2.244299,2.244299	0.5413051	0.20517921	0.20040745	III-1-6	III-2-6	III-3-6	II-1-2	II-2-1	I-1-3	4.0
order-22	8.0	5.0	2.0	3.0	0.0	4.0	2.244299,2.244299	0.5413051	0.20517921	0.20040745	III-1-1	III-2-5	III-3-5	II-1-5	II-2-2	I-1-2	4.0
order-22	8.0	5.0	2.0	3.0	0.0	4.0	2.244299,2.244299	0.5413051	0.20517921	0.20040745	III-1-4	III-2-8	III-3-8	II-1-8	II-2-4	I-1-7	3.0
order-22	8.0	5.0	2.0	3.0	0.0	4.0	2.244299,2.244299	0.5413051	0.20517921	0.20040745	III-1-6	III-2-6	III-3-10	II-1-4	II-2-10	I-1-9	1.0
order-22	8.0	5.0	2.0	3.0	0.0	4.0	2.244299,2.244299	0.5413051	0.20517921	0.20040745	III-1-4	III-2-10	III-3-5	II-1-6	II-2-5	I-1-5	3.0
order-22	8.0	5.0	2.0	3.0	0.0	4.0	2.244299,2.244299	0.5413051	0.20517921	0.20040745	III-1-4	III-2-6	III-3-2	II-1-3	II-2-4	I-1-8	2.0
order-22	8.0	5.0	2.0	3.0	0.0	4.0	2.244299,2.244299	0.5413051	0.20517921	0.20040745	III-1-8	III-2-5	III-3-10	II-1-2	II-2-2	I-1-1	1.0
order-22	8.0	5.0	2.0	3.0	0.0	4.0	2.244299,2.244299	0.5413051	0.20517921	0.20040745	III-1-8	III-2-7	III-3-1	II-1-6	II-2-10	I-1-6	3.0
order-22	8.0	5.0	2.0	3.0	0.0	4.0	2.244299,2.244299	0.5413051	0.20517921	0.20040745	III-1-1	III-2-9	III-3-2	II-1-10	II-2-4	I-1-5	4.0
order-22	8.0	5.0	2.0	3.0	0.0	4.0	2.244299,2.244299	0.5413051	0.20517921	0.20040745	III-1-3	III-2-5	III-3-1	II-1-6	II-2-4	I-1-10	4.0
order-22	8.0	5.0	2.0	3.0	0.0	4.0	2.244299,2.244299	0.5413051	0.20517921	0.20040745	III-1-8	III-2-3	III-3-7	II-1-5	II-2-6	I-1-7	0.0
order-22	8.0	5.0	2.0	3.0	0.0	4.0	2.244299,2.244299	0.5413051	0.20517921	0.20040745	III-1-4	III-2-4	III-3-7	II-1-5	II-2-7	I-1-2	4.0
order-22	8.0	5.0	2.0	3.0	0.0	4.0	2.244299,2.244299	0.5413051	0.20517921	0.20040745	III-1-6	III-2-5	III-3-2	II-1-4	II-2-2	I-1-9	3.0
order-22	8.0	5.0	2.0	3.0	0.0	4.0	2.244299,2.244299	0.5413051	0.20517921	0.20040745	III-1-10	III-2-7	III-3-2	II-1-6	II-2-3	I-1-3	3.0
order-22	8.0	5.0	2.0	3.0	0.0	4.0	2.244299,2.244299	0.5413051	0.20517921	0.20040745	III-1-5	III-2-8	III-3-5	II-1-5	II-2-7	I-1-4	4.0
order-22	8.0	5.0	2.0	3.0	0.0	4.0	2.244299,2.244299	0.5413051	0.20517921	0.20040745	III-1-10	III-2-1	III-3-1	II-1-9	II-2-3	I-1-7	2.0
order-23	5.0	4.0	3.0	1.0	6.0	4.0	5.707454,5.707454	0.23081124	0.009084344	0.11367035	III-1-5	III-2-5	III-3-10	II-1-1	II-2-7	I-1-9	3.0
order-23	5.0	4.0	3.0	1.0	6.0	4.0	5.707454,5.707454	0.23081124	0.009084344	0.11367035	III-1-6	III-2-5	III-3-8	II-1-10	II-2-10	I-1-8	2.0
order-23	5.0	4.0	3.0	1.0	6.0	4.0	5.707454,5.707454	0.23081124	0.009084344	0.11367035	III-1-4	III-2-4	III-3-5	II-1-1	II-2-6	I-1-1	3.0
order-23	5.0	4.0	3.0	1.0	6.0	4.0	5.707454,5.707454	0.23081124	0.009084344	0.11367035	III-1-5	III-2-1	III-3-7	II-1-3	II-2-8	I-1-7	1.0
order-23	5.0	4.0	3.0	1.0	6.0	4.0	5.707454,5.707454	0.23081124	0.009084344	0.11367035	III-1-2	III-2-7	III-3-6	II-1-3	II-2-1	I-1-6	4.0
order-23	5.0	4.0	3.0	1.0	6.0	4.0	5.707454,5.707454	0.23081124	0.009084344	0.11367035	III-1-10	III-2-7	III-3-7	II-1-2	II-2-10	I-1-9	3.0
order-23	5.0	4.0	3.0	1.0	6.0	4.0	5.707454,5.707454	0.23081124	0.009084344	0.11367035	III-1-4	III-2-5	III-3-7	II-1-5	II-2-8	I-1-5	4.0
order-23	5.0	4.0	3.0	1.0	6.0	4.0	5.707454,5.707454	0.23081124	0.009084344	0.11367035	III-1-4	III-2-4	III-3-6	II-1-6	II-2-5	I-1-8	1.0
order-23	5.0	4.0	3.0	1.0	6.0	4.0	5.707454,5.707454	0.23081124	0.009084344	0.11367035	III-1-1	III-2-6	III-3-8	II-1-9	II-2-10	I-1-9	1.0
order-23	5.0	4.0	3.0	1.0	6.0	4.0	5.707454,5.707454	0.23081124	0.009084344	0.11367035	III-1-10	III-2-4	III-3-2	II-1-4	II-2-1	I-1-2	1.0
order-23	5.0	4.0	3.0	1.0	6.0	4.0	5.707454,5.707454	0.23081124	0.009084344	0.11367035	III-1-1	III-2-10	III-3-3	II-1-6	II-2-3	I-1-7	1.0
order-23	5.0	4.0	3.0	1.0	6.0	4.0	5.707454,5.707454	0.23081124	0.009084344	0.11367035	III-1-4	III-2-7	III-3-7	II-1-5	II-2-4	I-1-5	1.0
order-23	5.0	4.0	3.0	1.0	6.0	4.0	5.707454,5.707454	0.23081124	0.009084344	0.11367035	III-1-10	III-2-1	III-3-7	II-1-2	II-2-8	I-1-2	0.0
order-23	5.0	4.0	3.0	1.0	6.0	4.0	5.707454,5.707454	0.23081124	0.009084344	0.11367035	III-1-2	III-2-5	III-3-1	II-1-6	II-2-4	I-1-6	4.0
order-23	5.0	4.0	3.0	1.0	6.0	4.0	5.707454,5.707454	0.23081124	0.009084344	0.11367035	III-1-8	III-2-3	III-3-2	II-1-9	II-2-1	I-1-10	2.0
order-23	5.0	4.0	3.0	1.0	6.0	4.0	5.707454,5.707454	0.23081124	0.009084344	0.11367035	III-1-3	III-2-10	III-3-9	II-1-10	II-2-6	I-1-5	0.0
order-23	5.0	4.0	3.0	1.0	6.0	4.0	5.707454,5.707454	0.23081124	0.009084344	0.11367035	III-1-5	III-2-2	III-3-2	II-1-3	II-2-4	I-1-3	4.0
order-23	5.0	4.0	3.0	1.0	6.0	4.0	5.707454,5.707454	0.23081124	0.009084344	0.11367035	III-1-3	III-2-10	III-3-1	II-1-8	II-2-10	I-1-7	2.0
order-23	5.0	4.0	3.0	1.0	6.0	4.0	5.707454,5.707454	0.23081124	0.009084344	0.11367035	III-1-8	III-2-7	III-3-9	II-1-10	II-2-7	I-1-5	0.0
order-23	5.0	4.0	3.0	1.0	6.0	4.0	5.707454,5.707454	0.23081124	0.009084344	0.11367035	III-1-6	III-2-5	III-3-9	II-1-5	II-2-3	I-1-4	2.0
order-23	5.0	4.0	3.0	1.0	6.0	4.0	5.707454,5.707454	0.23081124	0.009084344	0.11367035	III-1-1	III-2-10	III-3-1	II-1-7	II-2-6	I-1-10	0.0
order-23	5.0	4.0	3.0	1.0	6.0	4.0	5.707454,5.707454	0.23081124	0.009084344	0.11367035	III-1-8	III-2-7	III-3-10	II-1-9	II-2-3	I-1-8	1.0
order-23	5.0	4.0	3.0	1.0	6.0	4.0	5.707454,5.707454	0.23081124	0.009084344	0.11367035	III-1-10	III-2-3	III-3-6	II-1-6	II-2-7	I-1-3	0.0
order-23	5.0	4.0	3.0	1.0	6.0	4.0	5.707454,5.707454	0.23081124	0.009084344	0.11367035	III-1-6	III-2-8	III-3-6	II-1-4	II-2-10	I-1-9	0.0
order-23	5.0	4.0	3.0	1.0	6.0	4.0	5.707454,5.707454	0.23081124	0.009084344	0.11367035	III-1-2	III-2-2	III-3-9	II-1-2	II-2-4	I-1-8	4.0
order-23	5.0	4.0	3.0	1.0	6.0	4.0	5.707454,5.707454	0.23081124	0.009084344	0.11367035	III-1-3	III-2-4	III-3-2	II-1-2	II-2-1	I-1-1	1.0
order-23	5.0	4.0	3.0	1.0	6.0	4.0	5.707454,5.707454	0.23081124	0.009084344	0.11367035	III-1-5	III-2-5	III-3-10	II-1-10	II-2-8	I-1-1	0.0
order-23	5.0	4.0	3.0	1.0	6.0	4.0	5.707454,5.707454	0.23081124	0.009084344	0.11367035	III-1-7	III-2-8	III-3-7	II-1-9	II-2-4	I-1-5	3.0
order-23	5.0	4.0	3.0	1.0	6.0	4.0	5.707454,5.707454	0.23081124	0.009084344	0.11367035	III-1-4	III-2-5	III-3-5	II-1-5	II-2-7	I-1-6	2.0
order-23	5.0	4.0	3.0	1.0	6.0	4.0	5.707454,5.707454	0.23081124	0.009084344	0.11367035	III-1-1	III-2-5	III-3-6	II-1-3	II-2-8	I-1-5	3.0
order-23	5.0	4.0	3.0	1.0	6.0	4.0	5.707454,5.707454	0.23081124	0.009084344	0.11367035	III-1-4	III-2-4	III-3-2	II-1-7	II-2-9	I-1-2	0.0
order-23	5.0	4.0	3.0	1.0	6.0	4.0	5.707454,5.707454	0.23081124	0.009084344	0.11367035	III-1-2	III-2-6	III-3-5	II-1-4	II-2-4	I-1-1	4.0
order-23	5.0	4.0	3.0	1.0	6.0	4.0	5.707454,5.707454	0.23081124	0.009084344	0.11367035	III-1-3	III-2-9	III-3-10	II-1-2	II-2-10	I-1-6	1.0
order-23	5.0	4.0	3.0	1.0	6.0	4.0	5.707454,5.707454	0.23081124	0.009084344	0.11367035	III-1-6	III-2-10	III-3-5	II-1-4	II-2-9	I-1-9	4.0
order-23	5.0	4.0	3.0	1.0	6.0	4.0	5.707454,5.707454	0.23081124	0.009084344	0.11367035	III-1-2	III-2-1	III-3-2	II-1-3	II-2-4	I-1-1	2.0
order-23	5.0	4.0	3.0	1.0	6.0	4.0	5.707454,5.707454	0.23081124	0.009084344	0.11367035	III-1-7	III-2-8	III-3-2	II-1-6	II-2-2	I-1-5	3.0
order-23	5.0	4.0	3.0	1.0	6.0	4.0	5.707454,5.707454	0.23081124	0.009084344	0.11367035	III-1-6	III-2-4	III-3-7	II-1-2	II-2-5	I-1-5	3.0
order-23	5.0	4.0	3.0	1.0	6.0	4.0	5.707454,5.707454	0.23081124	0.009084344	0.11367035	III-1-6	III-2-9	III-3-3	II-1-4	II-2-1	I-1-1	0.0
order-23	5.0	4.0	3.0	1.0	6.0	4.0	5.707454,5.707454	0.23081124	0.009084344	0.11367035	III-1-5	III-2-5	III-3-9	II-1-1	II-2-2	I-1-4	1.0
order-23	5.0	4.0	3.0	1.0	6.0	4.0	5.707454,5.707454	0.23081124	0.009084344	0.11367035	III-1-3	III-2-1	III-3-5	II-1-5	II-2-10	I-1-7	0.0
order-23	5.0	4.0	3.0	1.0	6.0	4.0	5.707454,5.707454	0.23081124	0.009084344	0.11367035	III-1-2	III-2-5	III-3-4	II-1-1	II-2-1	I-1-6	0.0
order-23	5.0	4.0	3.0	1.0	6.0	4.0	5.707454,5.707454	0.23081124	0.009084344	0.11367035	III-1-10	III-2-5	III-3-7	II-1-2	II-2-6	I-1-2	3.0
order-23	5.0	4.0	3.0	1.0	6.0	4.0	5.707454,5.707454	0.23081124	0.009084344	0.11367035	III-1-10	III-2-6	III-3-3	II-1-3	II-2-3	I-1-1	2.0
order-23	5.0	4.0	3.0	1.0	6.0	4.0	5.707454,5.707454	0.23081124	0.009084344	0.11367035	III-1-1	III-2-1	III-3-1	II-1-2	II-2-4	I-1-3	1.0
order-23	5.0	4.0	3.0	1.0	6.0	4.0	5.707454,5.707454	0.23081124	0.009084344	0.11367035	III-1-2	III-2-7	III-3-10	II-1-2	II-2-10	I-1-3	3.0
order-23	5.0	4.0	3.0	1.0	6.0	4.0	5.707454,5.707454	0.23081124	0.009084344	0.11367035	III-1-6	III-2-8	III-3-9	II-1-1	II-2-6	I-1-6	4.0
order-23	5.0	4.0	3.0	1.0	6.0	4.0	5.707454,5.707454	0.23081124	0.009084344	0.11367035	III-1-2	III-2-7	III-3-2	II-1-1	II-2-6	I-1-9	4.0
order-23	5.0	4.0	3.0	1.0	6.0	4.0	5.707454,5.707454	0.23081124	0.009084344	0.11367035	III-1-5	III-2-9	III-3-3	II-1-1	II-2-5	I-1-5	2.0
order-23	5.0	4.0	3.0	1.0	6.0	4.0	5.707454,5.707454	0.23081124	0.009084344	0.11367035	III-1-10	III-2-5	III-3-5	II-1-7	II-2-9	I-1-7	1.0
order-23	5.0	4.0	3.0	1.0	6.0	4.0	5.707454,5.707454	0.23081124	0.009084344	0.11367035	III-1-4	III-2-2	III-3-1	II-1-6	II-2-4	I-1-6	1.0
order-24	8.0	5.0	9.0	9.0	1.0	2.0	6.4539075,6.4539075	0.6960629	0.06434369	0.9964171	III-1-5	III-2-3	III-3-7	II-1-2	II-2-7	I-1-3	1.0
order-24	8.0	5.0	9.0	9.0	1.0	2.0	6.4539075,6.4539075	0.6960629	0.06434369	0.9964171	III-1-3	III-2-8	III-3-4	II-1-5	II-2-7	I-1-6	0.0
order-24	8.0	5.0	9.0	9.0	1.0	2.0	6.4539075,6.4539075	0.6960629	0.06434369	0.9964171	III-1-6	III-2-9	III-3-8	II-1-7	II-2-8	I-1-8	2.0
order-24	8.0	5.0	9.0	9.0	1.0	2.0	6.4539075,6.4539075	0.6960629	0.06434369	0.9964171	III-1-5	III-2-4	III-3-6	II-1-8	II-2-5	I-1-1	4.0
order-24	8.0	5.0	9.0	9.0	1.0	2.0	6.4539075,6.4539075	0.6960629	0.06434369	0.9964171	III-1-8	III-2-9	III-3-5	II-1-7	II-2-1	I-1-7	2.0
order-24	8.0	5.0	9.0	9.0	1.0	2.0	6.4539075,6.4539075	0.6960629	0.06434369	0.9964171	III-1-1	III-2-7	III-3-2	II-1-3	II-2-1	I-1-8	4.0
order-24	8.0	5.0	9.0	9.0	1.0	2.0	6.4539075,6.4539075	0.6960629	0.06434369	0.9964171	III-1-6	III-2-3	III-3-3	II-1-1	II-2-8	I-1-1	0.0
order-24	8.0	5.0	9.0	9.0	1.0	2.0	6.4539075,6.4539075	0.6960629	0.06434369	0.9964171	III-1-2	III-2-4	III-3-8	II-1-4	II-2-5	I-1-2	3.0
order-24	8.0	5.0	9.0	9.0	1.0	2.0	6.4539075,6.4539075	0.6960629	0.06434369	0.9964171	III-1-6	III-2-3	III-3-6	II-1-3	II-2-9	I-1-4	0.0
order-24	8.0	5.0	9.0	9.0	1.0	2.0	6.4539075,6.4539075	0.6960629	0.06434369	0.9964171	III-1-3	III-2-1	III-3-8	II-1-9	II-2-10	I-1-6	4.0
order-24	8.0	5.0	9.0	9.0	1.0	2.0	6.4539075,6.4539075	0.6960629	0.06434369	0.9964171	III-1-5	III-2-10	III-3-1	II-1-8	II-2-7	I-1-10	1.0
order-24	8.0	5.0	9.0	9.0	1.0	2.0	6.4539075,6.4539075	0.6960629	0.06434369	0.9964171	III-1-2	III-2-1	III-3-2	II-1-9	II-2-1	I-1-6	4.0
order-24	8.0	5.0	9.0	9.0	1.0	2.0	6.4539075,6.4539075	0.6960629	0.06434369	0.9964171	III-1-2	III-2-2	III-3-9	II-1-1	II-2-2	I-1-1	1.0
order-24	8.0	5.0	9.0	9.0	1.0	2.0	6.4539075,6.4539075	0.6960629	0.06434369	0.9964171	III-1-10	III-2-3	III-3-6	II-1-3	II-2-10	I-1-9	2.0
order-24	8.0	5.0	9.0	9.0	1.0	2.0	6.4539075,6.4539075	0.6960629	0.06434369	0.9964171	III-1-2	III-2-9	III-3-5	II-1-8	II-2-1	I-1-6	2.0
order-24	8.0	5.0	9.0	9.0	1.0	2.0	6.4539075,6.4539075	0.6960629	0.06434369	0.9964171	III-1-8	III-2-8	III-3-2	II-1-5	II-2-8	I-1-8	4.0
order-24	8.0	5.0	9.0	9.0	1.0	2.0	6.4539075,6.4539075	0.6960629	0.06434369	0.9964171	III-1-9	III-2-5	III-3-2	II-1-6	II-2-8	I-1-7	2.0
order-24	8.0	5.0	9.0	9.0	1.0	2.0	6.4539075,6.4539075	0.6960629	0.06434369	0.9964171	III-1-2	III-2-7	III-3-7	II-1-2	II-2-4	I-1-6	2.0
order-24	8.0	5.0	9.0	9.0	1.0	2.0	6.4539075,6.4539075	0.6960629	0.06434369	0.9964171	III-1-6	III-2-8	III-3-3	II-1-7	II-2-2	I-1-4	4.0
order-24	8.0	5.0	9.0	9.0	1.0	2.0	6.4539075,6.4539075	0.6960629	0.06434369	0.9964171	III-1-10	III-2-5	III-3-9	II-1-1	II-2-4	I-1-10	2.0
order-24	8.0	5.0	9.0	9.0	1.0	2.0	6.4539075,6.4539075	0.6960629	0.06434369	0.9964171	III-1-7	III-2-8	III-3-7	II-1-7	II-2-3	I-1-9	4.0
order-24	8.0	5.0	9.0	9.0	1.0	2.0	6.4539075,6.4539075	0.6960629	0.06434369	0.9964171	III-1-1	III-2-6	III-3-10	II-1-10	II-2-5	I-1-6	0.0
order-24	8.0	5.0	9.0	9.0	1.0	2.0	6.4539075,6.4539075	0.6960629	0.06434369	0.9964171	III-1-2	III-2-9	III-3-3	II-1-3	II-2-8	I-1-1	2.0
order-24	8.0	5.0	9.0	9.0	1.0	2.0	6.4539075,6.4539075	0.6960629	0.06434369	0.9964171	III-1-5	III-2-3	III-3-7	II-1-1	II-2-2	I-1-10	4.0
order-24	8.0	5.0	9.0	9.0	1.0	2.0	6.4539075,6.4539075	0.6960629	0.06434369	0.9964171	III-1-2	III-2-8	III-3-6	II-1-10	II-2-1	I-1-6	2.0
order-24	8.0	5.0	9.0	9.0	1.0	2.0	6.4539075,6.4539075	0.6960629	0.06434369	0.9964171	III-1-2	III-2-1	III-3-5	II-1-1	II-2-7	I-1-6	1.0
order-24	8.0	5.0	9.0	9.0	1.0	2.0	6.4539075,6.4539075	0.6960629	0.06434369	0.9964171	III-1-6	III-2-1	III-3-2	II-1-5	II-2-5	I-1-1	1.0
order-24	8.0	5.0	9.0	9.0	1.0	2.0	6.4539075,6.4539075	0.6960629	0.06434369	0.9964171	III-1-7	III-2-6	III-3-3	II-1-2	II-2-8	I-1-5	4.0
order-24	8.0	5.0	9.0	9.0	1.0	2.0	6.4539075,6.4539075	0.6960629	0.06434369	0.9964171	III-1-10	III-2-2	III-3-2	II-1-3	II-2-1	I-1-7	2.0
order-24	8.0	5.0	9.0	9.0	1.0	2.0	6.4539075,6.4539075	0.6960629	0.06434369	0.9964171	III-1-6	III-2-6	III-3-5	II-1-7	II-2-5	I-1-4	2.0
order-24	8.0	5.0	9.0	9.0	1.0	2.0	6.4539075,6.4539075	0.6960629	0.06434369	0.9964171	III-1-2	III-2-9	III-3-6	II-1-8	II-2-6	I-1-6	1.0
order-24	8.0	5.0	9.0	9.0	1.0	2.0	6.4539075,6.4539075	0.6960629	0.06434369	0.9964171	III-1-4	III-2-6	III-3-1	II-1-4	II-2-1	I-1-6	2.0
order-24	8.0	5.0	9.0	9.0	1.0	2.0	6.4539075,6.4539075	0.6960629	0.06434369	0.9964171	III-1-4	III-2-9	III-3-5	II-1-5	II-2-9	I-1-8	2.0
order-24	8.0	5.0	9.0	9.0	1.0	2.0	6.4539075,6.4539075	0.6960629	0.06434369	0.9964171	III-1-8	III-2-8	III-3-5	II-1-1	II-2-7	I-1-2	4.0
order-24	8.0	5.0	9.0	9.0	1.0	2.0	6.4539075,6.4539075	0.6960629	0.06434369	0.9964171	III-1-4	III-2-7	III-3-1	II-1-7	II-2-5	I-1-4	1.0
order-24	8.0	5.0	9.0	9.0	1.0	2.0	6.4539075,6.4539075	0.6960629	0.06434369	0.9964171	III-1-9	III-2-9	III-3-6	II-1-1	II-2-5	I-1-2	3.0
order-24	8.0	5.0	9.0	9.0	1.0	2.0	6.4539075,6.4539075	0.6960629	0.06434369	0.9964171	III-1-7	III-2-3	III-3-7	II-1-3	II-2-10	I-1-5	2.0
order-24	8.0	5.0	9.0	9.0	1.0	2.0	6.4539075,6.4539075	0.6960629	0.06434369	0.9964171	III-1-4	III-2-8	III-3-7	II-1-6	II-2-10	I-1-3	2.0
order-24	8.0	5.0	9.0	9.0	1.0	2.0	6.4539075,6.4539075	0.6960629	0.06434369	0.9964171	III-1-7	III-2-1	III-3-1	II-1-6	II-2-7	I-1-3	0.0
order-24	8.0	5.0	9.0	9.0	1.0	2.0	6.4539075,6.4539075	0.6960629	0.06434369	0.9964171	III-1-9	III-2-5	III-3-9	II-1-7	II-2-8	I-1-3	2.0
order-24	8.0	5.0	9.0	9.0	1.0	2.0	6.4539075,6.4539075	0.6960629	0.06434369	0.9964171	III-1-5	III-2-6	III-3-4	II-1-4	II-2-4	I-1-10	3.0
order-24	8.0	5.0	9.0	9.0	1.0	2.0	6.4539075,6.4539075	0.6960629	0.06434369	0.9964171	III-1-7	III-2-5	III-3-5	II-1-1	II-2-10	I-1-7	3.0
order-24	8.0	5.0	9.0	9.0	1.0	2.0	6.4539075,6.4539075	0.6960629	0.06434369	0.9964171	III-1-2	III-2-3	III-3-6	II-1-7	II-2-3	I-1-2	3.0
order-24	8.0	5.0	9.0	9.0	1.0	2.0	6.4539075,6.4539075	0.6960629	0.06434369	0.9964171	III-1-1	III-2-1	III-3-1	II-1-4	II-2-8	I-1-7	2.0
order-24	8.0	5.0	9.0	9.0	1.0	2.0	6.4539075,6.4539075	0.6960629	0.06434369	0.9964171	III-1-4	III-2-1	III-3-4	II-1-10	II-2-3	I-1-10	1.0
order-24	8.0	5.0	9.0	9.0	1.0	2.0	6.4539075,6.4539075	0.6960629	0.06434369	0.9964171	III-1-7	III-2-6	III-3-9	II-1-1	II-2-9	I-1-5	4.0
order-24	8.0	5.0	9.0	9.0	1.0	2.0	6.4539075,6.4539075	0.6960629	0.06434369	0.9964171	III-1-3	III-2-3	III-3-7	II-1-8	II-2-4	I-1-7	4.0
order-24	8.0	5.0	9.0	9.0	1.0	2.0	6.4539075,6.4539075	0.6960629	0.06434369	0.9964171	III-1-3	III-2-3	III-3-5	II-1-8	II-2-2	I-1-3	2.0
order-24	8.0	5.0	9.0	9.0	1.0	2.0	6.4539075,6.4539075	0.6960629	0.06434369	0.9964171	III-1-5	III-2-9	III-3-8	II-1-1	II-2-9	I-1-3	4.0
order-24	8.0	5.0	9.0	9.0	1.0	2.0	6.4539075,6.4539075	0.6960629	0.06434369	0.9964171	III-1-10	III-2-9	III-3-8	II-1-3	II-2-10	I-1-2	4.0
order-25	5.0	4.0	7.0	1.0	0.0	5.0	6.9290066,6.9290066	0.30583978	0.7626073	0.47568136	III-1-4	III-2-3	III-3-10	II-1-5	II-2-10	I-1-1	0.0
order-25	5.0	4.0	7.0	1.0	0.0	5.0	6.9290066,6.9290066	0.30583978	0.7626073	0.47568136	III-1-2	III-2-8	III-3-5	II-1-7	II-2-4	I-1-9	2.0
order-25	5.0	4.0	7.0	1.0	0.0	5.0	6.9290066,6.9290066	0.30583978	0.7626073	0.47568136	III-1-3	III-2-2	III-3-4	II-1-9	II-2-8	I-1-7	2.0
order-25	5.0	4.0	7.0	1.0	0.0	5.0	6.9290066,6.9290066	0.30583978	0.7626073	0.47568136	III-1-3	III-2-2	III-3-8	II-1-9	II-2-8	I-1-10	4.0
order-25	5.0	4.0	7.0	1.0	0.0	5.0	6.9290066,6.9290066	0.30583978	0.7626073	0.47568136	III-1-7	III-2-7	III-3-5	II-1-4	II-2-3	I-1-9	3.0
order-25	5.0	4.0	7.0	1.0	0.0	5.0	6.9290066,6.9290066	0.30583978	0.7626073	0.47568136	III-1-5	III-2-2	III-3-4	II-1-10	II-2-8	I-1-8	2.0
order-25	5.0	4.0	7.0	1.0	0.0	5.0	6.9290066,6.9290066	0.30583978	0.7626073	0.47568136	III-1-3	III-2-9	III-3-6	II-1-7	II-2-5	I-1-6	1.0
order-25	5.0	4.0	7.0	1.0	0.0	5.0	6.9290066,6.9290066	0.30583978	0.7626073	0.47568136	III-1-1	III-2-3	III-3-10	II-1-7	II-2-9	I-1-9	4.0
order-25	5.0	4.0	7.0	1.0	0.0	5.0	6.9290066,6.9290066	0.30583978	0.7626073	0.47568136	III-1-8	III-2-4	III-3-1	II-1-4	II-2-6	I-1-8	4.0
order-25	5.0	4.0	7.0	1.0	0.0	5.0	6.9290066,6.9290066	0.30583978	0.7626073	0.47568136	III-1-6	III-2-9	III-3-1	II-1-1	II-2-6	I-1-6	4.0
order-25	5.0	4.0	7.0	1.0	0.0	5.0	6.9290066,6.9290066	0.30583978	0.7626073	0.47568136	III-1-3	III-2-8	III-3-5	II-1-4	II-2-2	I-1-8	1.0
order-25	5.0	4.0	7.0	1.0	0.0	5.0	6.9290066,6.9290066	0.30583978	0.7626073	0.47568136	III-1-10	III-2-1	III-3-5	II-1-7	II-2-10	I-1-6	2.0
order-25	5.0	4.0	7.0	1.0	0.0	5.0	6.9290066,6.9290066	0.30583978	0.7626073	0.47568136	III-1-3	III-2-3	III-3-6	II-1-2	II-2-7	I-1-9	1.0
order-25	5.0	4.0	7.0	1.0	0.0	5.0	6.9290066,6.9290066	0.30583978	0.7626073	0.47568136	III-1-2	III-2-9	III-3-2	II-1-3	II-2-5	I-1-8	0.0
order-25	5.0	4.0	7.0	1.0	0.0	5.0	6.9290066,6.9290066	0.30583978	0.7626073	0.47568136	III-1-3	III-2-10	III-3-2	II-1-6	II-2-2	I-1-9	2.0
order-25	5.0	4.0	7.0	1.0	0.0	5.0	6.9290066,6.9290066	0.30583978	0.7626073	0.47568136	III-1-8	III-2-7	III-3-6	II-1-10	II-2-8	I-1-9	3.0
order-25	5.0	4.0	7.0	1.0	0.0	5.0	6.9290066,6.9290066	0.30583978	0.7626073	0.47568136	III-1-6	III-2-3	III-3-4	II-1-4	II-2-5	I-1-9	0.0
order-25	5.0	4.0	7.0	1.0	0.0	5.0	6.9290066,6.9290066	0.30583978	0.7626073	0.47568136	III-1-9	III-2-7	III-3-5	II-1-10	II-2-3	I-1-1	4.0
order-25	5.0	4.0	7.0	1.0	0.0	5.0	6.9290066,6.9290066	0.30583978	0.7626073	0.47568136	III-1-4	III-2-9	III-3-2	II-1-2	II-2-9	I-1-4	2.0
order-25	5.0	4.0	7.0	1.0	0.0	5.0	6.9290066,6.9290066	0.30583978	0.7626073	0.47568136	III-1-8	III-2-6	III-3-1	II-1-2	II-2-9	I-1-8	4.0
order-25	5.0	4.0	7.0	1.0	0.0	5.0	6.9290066,6.9290066	0.30583978	0.7626073	0.47568136	III-1-1	III-2-4	III-3-9	II-1-2	II-2-4	I-1-3	4.0
order-25	5.0	4.0	7.0	1.0	0.0	5.0	6.9290066,6.9290066	0.30583978	0.7626073	0.47568136	III-1-1	III-2-7	III-3-4	II-1-6	II-2-6	I-1-3	1.0
order-25	5.0	4.0	7.0	1.0	0.0	5.0	6.9290066,6.9290066	0.30583978	0.7626073	0.47568136	III-1-9	III-2-8	III-3-6	II-1-6	II-2-7	I-1-4	4.0
order-25	5.0	4.0	7.0	1.0	0.0	5.0	6.9290066,6.9290066	0.30583978	0.7626073	0.47568136	III-1-2	III-2-3	III-3-1	II-1-4	II-2-10	I-1-3	0.0
order-25	5.0	4.0	7.0	1.0	0.0	5.0	6.9290066,6.9290066	0.30583978	0.7626073	0.47568136	III-1-2	III-2-4	III-3-4	II-1-4	II-2-2	I-1-1	4.0
order-25	5.0	4.0	7.0	1.0	0.0	5.0	6.9290066,6.9290066	0.30583978	0.7626073	0.47568136	III-1-7	III-2-1	III-3-9	II-1-1	II-2-6	I-1-3	1.0
order-25	5.0	4.0	7.0	1.0	0.0	5.0	6.9290066,6.9290066	0.30583978	0.7626073	0.47568136	III-1-3	III-2-1	III-3-4	II-1-5	II-2-9	I-1-4	0.0
order-25	5.0	4.0	7.0	1.0	0.0	5.0	6.9290066,6.9290066	0.30583978	0.7626073	0.47568136	III-1-8	III-2-6	III-3-6	II-1-1	II-2-2	I-1-7	4.0
order-25	5.0	4.0	7.0	1.0	0.0	5.0	6.9290066,6.9290066	0.30583978	0.7626073	0.47568136	III-1-4	III-2-7	III-3-9	II-1-8	II-2-5	I-1-1	2.0
order-25	5.0	4.0	7.0	1.0	0.0	5.0	6.9290066,6.9290066	0.30583978	0.7626073	0.47568136	III-1-5	III-2-3	III-3-10	II-1-2	II-2-5	I-1-9	3.0
order-25	5.0	4.0	7.0	1.0	0.0	5.0	6.9290066,6.9290066	0.30583978	0.7626073	0.47568136	III-1-4	III-2-2	III-3-3	II-1-3	II-2-10	I-1-1	0.0
order-25	5.0	4.0	7.0	1.0	0.0	5.0	6.9290066,6.9290066	0.30583978	0.7626073	0.47568136	III-1-7	III-2-6	III-3-3	II-1-3	II-2-7	I-1-10	4.0
order-25	5.0	4.0	7.0	1.0	0.0	5.0	6.9290066,6.9290066	0.30583978	0.7626073	0.47568136	III-1-5	III-2-8	III-3-1	II-1-2	II-2-9	I-1-4	0.0
order-25	5.0	4.0	7.0	1.0	0.0	5.0	6.9290066,6.9290066	0.30583978	0.7626073	0.47568136	III-1-8	III-2-3	III-3-3	II-1-1	II-2-4	I-1-2	3.0
order-25	5.0	4.0	7.0	1.0	0.0	5.0	6.9290066,6.9290066	0.30583978	0.7626073	0.47568136	III-1-2	III-2-2	III-3-6	II-1-1	II-2-4	I-1-3	0.0
order-25	5.0	4.0	7.0	1.0	0.0	5.0	6.9290066,6.9290066	0.30583978	0.7626073	0.47568136	III-1-4	III-2-4	III-3-7	II-1-3	II-2-7	I-1-10	3.0
order-25	5.0	4.0	7.0	1.0	0.0	5.0	6.9290066,6.9290066	0.30583978	0.7626073	0.47568136	III-1-8	III-2-3	III-3-10	II-1-7	II-2-6	I-1-7	4.0
order-25	5.0	4.0	7.0	1.0	0.0	5.0	6.9290066,6.9290066	0.30583978	0.7626073	0.47568136	III-1-3	III-2-6	III-3-1	II-1-4	II-2-3	I-1-7	2.0
order-25	5.0	4.0	7.0	1.0	0.0	5.0	6.9290066,6.9290066	0.30583978	0.7626073	0.47568136	III-1-3	III-2-5	III-3-1	II-1-9	II-2-6	I-1-7	2.0
order-25	5.0	4.0	7.0	1.0	0.0	5.0	6.9290066,6.9290066	0.30583978	0.7626073	0.47568136	III-1-4	III-2-4	III-3-7	II-1-5	II-2-3	I-1-9	3.0
order-25	5.0	4.0	7.0	1.0	0.0	5.0	6.9290066,6.9290066	0.30583978	0.7626073	0.47568136	III-1-6	III-2-8	III-3-1	II-1-4	II-2-1	I-1-1	1.0
order-25	5.0	4.0	7.0	1.0	0.0	5.0	6.9290066,6.9290066	0.30583978	0.7626073	0.47568136	III-1-10	III-2-3	III-3-8	II-1-6	II-2-1	I-1-4	3.0
order-25	5.0	4.0	7.0	1.0	0.0	5.0	6.9290066,6.9290066	0.30583978	0.7626073	0.47568136	III-1-4	III-2-5	III-3-6	II-1-9	II-2-3	I-1-9	3.0
order-25	5.0	4.0	7.0	1.0	0.0	5.0	6.9290066,6.9290066	0.30583978	0.7626073	0.47568136	III-1-8	III-2-10	III-3-8	II-1-7	II-2-8	I-1-9	4.0
order-25	5.0	4.0	7.0	1.0	0.0	5.0	6.9290066,6.9290066	0.30583978	0.7626073	0.47568136	III-1-2	III-2-3	III-3-1	II-1-8	II-2-5	I-1-8	4.0
order-25	5.0	4.0	7.0	1.0	0.0	5.0	6.9290066,6.9290066	0.30583978	0.7626073	0.47568136	III-1-9	III-2-10	III-3-5	II-1-4	II-2-3	I-1-2	3.0
order-25	5.0	4.0	7.0	1.0	0.0	5.0	6.9290066,6.9290066	0.30583978	0.7626073	0.47568136	III-1-2	III-2-5	III-3-5	II-1-9	II-2-2	I-1-1	0.0
order-25	5.0	4.0	7.0	1.0	0.0	5.0	6.9290066,6.9290066	0.30583978	0.7626073	0.47568136	III-1-10	III-2-2	III-3-8	II-1-4	II-2-8	I-1-3	0.0
order-25	5.0	4.0	7.0	1.0	0.0	5.0	6.9290066,6.9290066	0.30583978	0.7626073	0.47568136	III-1-7	III-2-3	III-3-9	II-1-1	II-2-9	I-1-7	2.0
order-25	5.0	4.0	7.0	1.0	0.0	5.0	6.9290066,6.9290066	0.30583978	0.7626073	0.47568136	III-1-1	III-2-5	III-3-8	II-1-3	II-2-10	I-1-8	4.0
order-26	0.0	1.0	9.0	0.0	7.0	7.0	9.4565,9.4565	0.05962515	0.47266448	0.55348265	III-1-2	III-2-7	III-3-6	II-1-8	II-2-2	I-1-2	0.0
order-26	0.0	1.0	9.0	0.0	7.0	7.0	9.4565,9.4565	0.05962515	0.47266448	0.55348265	III-1-2	III-2-4	III-3-7	II-1-2	II-2-9	I-1-6	2.0
order-26	0.0	1.0	9.0	0.0	7.0	7.0	9.4565,9.4565	0.05962515	0.47266448	0.55348265	III-1-7	III-2-3	III-3-9	II-1-7	II-2-3	I-1-3	3.0
order-26	0.0	1.0	9.0	0.0	7.0	7.0	9.4565,9.4565	0.05962515	0.47266448	0.55348265	III-1-5	III-2-7	III-3-6	II-1-9	II-2-4	I-1-8	4.0
order-26	0.0	1.0	9.0	0.0	7.0	7.0	9.4565,9.4565	0.05962515	0.47266448	0.55348265	III-1-7	III-2-1	III-3-6	II-1-8	II-2-2	I-1-1	2.0
order-26	0.0	1.0	9.0	0.0	7.0	7.0	9.4565,9.4565	0.05962515	0.47266448	0.55348265	III-1-10	III-2-1	III-3-2	II-1-7	II-2-4	I-1-4	1.0
order-26	0.0	1.0	9.0	0.0	7.0	7.0	9.4565,9.4565	0.05962515	0.47266448	0.55348265	III-1-10	III-2-8	III-3-4	II-1-1	II-2-3	I-1-4	3.0
order-26	0.0	1.0	9.0	0.0	7.0	7.0	9.4565,9.4565	0.05962515	0.47266448	0.55348265	III-1-7	III-2-8	III-3-8	II-1-3	II-2-4	I-1-8	1.0
order-26	0.0	1.0	9.0	0.0	7.0	7.0	9.4565,9.4565	0.05962515	0.47266448	0.55348265	III-1-1	III-2-3	III-3-3	II-1-6	II-2-2	I-1-4	1.0
order-26	0.0	1.0	9.0	0.0	7.0	7.0	9.4565,9.4565	0.05962515	0.47266448	0.55348265	III-1-2	III-2-3	III-3-6	II-1-10	II-2-9	I-1-1	2.0
order-26	0.0	1.0	9.0	0.0	7.0	7.0	9.4565,9.4565	0.05962515	0.47266448	0.55348265	III-1-4	III-2-8	III-3-2	II-1-3	II-2-3	I-1-1	4.0
order-26	0.0	1.0	9.0	0.0	7.0	7.0	9.4565,9.4565	0.05962515	0.47266448	0.55348265	III-1-1	III-2-10	III-3-7	II-1-2	II-2-3	I-1-2	2.0
order-26	0.0	1.0	9.0	0.0	7.0	7.0	9.4565,9.4565	0.05962515	0.47266448	0.55348265	III-1-10	III-2-8	III-3-9	II-1-10	II-2-9	I-1-3	4.0
order-26	0.0	1.0	9.0	0.0	7.0	7.0	9.4565,9.4565	0.05962515	0.47266448	0.55348265	III-1-5	III-2-2	III-3-1	II-1-8	II-2-4	I-1-5	2.0
order-26	0.0	1.0	9.0	0.0	7.0	7.0	9.4565,9.4565	0.05962515	0.47266448	0.55348265	III-1-9	III-2-4	III-3-2	II-1-1	II-2-7	I-1-7	1.0
order-26	0.0	1.0	9.0	0.0	7.0	7.0	9.4565,9.4565	0.05962515	0.47266448	0.55348265	III-1-8	III-2-5	III-3-4	II-1-4	II-2-10	I-1-4	2.0
order-26	0.0	1.0	9.0	0.0	7.0	7.0	9.4565,9.4565	0.05962515	0.47266448	0.55348265	III-1-5	III-2-10	III-3-9	II-1-2	II-2-7	I-1-3	2.0
order-26	0.0	1.0	9.0	0.0	7.0	7.0	9.4565,9.4565	0.05962515	0.47266448	0.55348265	III-1-7	III-2-8	III-3-8	II-1-5	II-2-8	I-1-5	2.0
order-26	0.0	1.0	9.0	0.0	7.0	7.0	9.4565,9.4565	0.05962515	0.47266448	0.55348265	III-1-1	III-2-5	III-3-10	II-1-8	II-2-9	I-1-5	1.0
order-26	0.0	1.0	9.0	0.0	7.0	7.0	9.4565,9.4565	0.05962515	0.47266448	0.55348265	III-1-1	III-2-6	III-3-4	II-1-4	II-2-10	I-1-1	4.0
order-26	0.0	1.0	9.0	0.0	7.0	7.0	9.4565,9.4565	0.05962515	0.47266448	0.55348265	III-1-3	III-2-7	III-3-2	II-1-6	II-2-5	I-1-4	3.0
order-26	0.0	1.0	9.0	0.0	7.0	7.0	9.4565,9.4565	0.05962515	0.47266448	0.55348265	III-1-7	III-2-1	III-3-4	II-1-3	II-2-1	I-1-4	0.0
order-26	0.0	1.0	9.0	0.0	7.0	7.0	9.4565,9.4565	0.05962515	0.47266448	0.55348265	III-1-3	III-2-4	III-3-7	II-1-4	II-2-5	I-1-2	4.0
order-26	0.0	1.0	9.0	0.0	7.0	7.0	9.4565,9.4565	0.05962515	0.47266448	0.55348265	III-1-8	III-2-2	III-3-4	II-1-5	II-2-5	I-1-5	3.0
order-26	0.0	1.0	9.0	0.0	7.0	7.0	9.4565,9.4565	0.05962515	0.47266448	0.55348265	III-1-1	III-2-3	III-3-5	II-1-5	II-2-9	I-1-5	3.0
order-26	0.0	1.0	9.0	0.0	7.0	7.0	9.4565,9.4565	0.05962515	0.47266448	0.55348265	III-1-2	III-2-3	III-3-4	II-1-10	II-2-10	I-1-8	0.0
order-26	0.0	1.0	9.0	0.0	7.0	7.0	9.4565,9.4565	0.05962515	0.47266448	0.55348265	III-1-4	III-2-2	III-3-10	II-1-5	II-2-8	I-1-3	2.0
order-26	0.0	1.0	9.0	0.0	7.0	7.0	9.4565,9.4565	0.05962515	0.47266448	0.55348265	III-1-1	III-2-3	III-3-7	II-1-6	II-2-5	I-1-3	4.0
order-26	0.0	1.0	9.0	0.0	7.0	7.0	9.4565,9.4565	0.05962515	0.47266448	0.55348265	III-1-1	III-2-10	III-3-2	II-1-2	II-2-10	I-1-3	4.0
order-26	0.0	1.0	9.0	0.0	7.0	7.0	9.4565,9.4565	0.05962515	0.47266448	0.55348265	III-1-8	III-2-7	III-3-1	II-1-4	II-2-9	I-1-8	4.0
order-26	0.0	1.0	9.0	0.0	7.0	7.0	9.4565,9.4565	0.05962515	0.47266448	0.55348265	III-1-1	III-2-1	III-3-4	II-1-3	II-2-5	I-1-1	1.0
order-26	0.0	1.0	9.0	0.0	7.0	7.0	9.4565,9.4565	0.05962515	0.47266448	0.55348265	III-1-6	III-2-5	III-3-5	II-1-7	II-2-4	I-1-3	1.0
order-26	0.0	1.0	9.0	0.0	7.0	7.0	9.4565,9.4565	0.05962515	0.47266448	0.55348265	III-1-5	III-2-3	III-3-8	II-1-4	II-2-9	I-1-1	2.0
order-26	0.0	1.0	9.0	0.0	7.0	7.0	9.4565,9.4565	0.05962515	0.47266448	0.55348265	III-1-9	III-2-7	III-3-10	II-1-1	II-2-9	I-1-1	1.0
order-26	0.0	1.0	9.0	0.0	7.0	7.0	9.4565,9.4565	0.05962515	0.47266448	0.55348265	III-1-9	III-2-5	III-3-2	II-1-8	II-2-5	I-1-6	0.0
order-26	0.0	1.0	9.0	0.0	7.0	7.0	9.4565,9.4565	0.05962515	0.47266448	0.55348265	III-1-5	III-2-7	III-3-2	II-1-7	II-2-10	I-1-8	4.0
order-26	0.0	1.0	9.0	0.0	7.0	7.0	9.4565,9.4565	0.05962515	0.47266448	0.55348265	III-1-7	III-2-8	III-3-6	II-1-8	II-2-6	I-1-4	3.0
order-26	0.0	1.0	9.0	0.0	7.0	7.0	9.4565,9.4565	0.05962515	0.47266448	0.55348265	III-1-8	III-2-4	III-3-2	II-1-10	II-2-5	I-1-8	3.0
order-26	0.0	1.0	9.0	0.0	7.0	7.0	9.4565,9.4565	0.05962515	0.47266448	0.55348265	III-1-2	III-2-1	III-3-8	II-1-7	II-2-2	I-1-9	3.0
order-26	0.0	1.0	9.0	0.0	7.0	7.0	9.4565,9.4565	0.05962515	0.47266448	0.55348265	III-1-1	III-2-8	III-3-3	II-1-4	II-2-6	I-1-10	4.0
order-26	0.0	1.0	9.0	0.0	7.0	7.0	9.4565,9.4565	0.05962515	0.47266448	0.55348265	III-1-3	III-2-10	III-3-8	II-1-2	II-2-8	I-1-5	1.0
order-26	0.0	1.0	9.0	0.0	7.0	7.0	9.4565,9.4565	0.05962515	0.47266448	0.55348265	III-1-8	III-2-9	III-3-8	II-1-7	II-2-10	I-1-8	2.0
order-26	0.0	1.0	9.0	0.0	7.0	7.0	9.4565,9.4565	0.05962515	0.47266448	0.55348265	III-1-2	III-2-9	III-3-1	II-1-6	II-2-5	I-1-4	0.0
order-26	0.0	1.0	9.0	0.0	7.0	7.0	9.4565,9.4565	0.05962515	0.47266448	0.55348265	III-1-2	III-2-1	III-3-3	II-1-2	II-2-2	I-1-3	1.0
order-26	0.0	1.0	9.0	0.0	7.0	7.0	9.4565,9.4565	0.05962515	0.47266448	0.55348265	III-1-2	III-2-1	III-3-9	II-1-10	II-2-5	I-1-8	4.0
order-26	0.0	1.0	9.0	0.0	7.0	7.0	9.4565,9.4565	0.05962515	0.47266448	0.55348265	III-1-6	III-2-6	III-3-1	II-1-9	II-2-6	I-1-6	4.0
order-26	0.0	1.0	9.0	0.0	7.0	7.0	9.4565,9.4565	0.05962515	0.47266448	0.55348265	III-1-1	III-2-2	III-3-2	II-1-6	II-2-5	I-1-7	4.0
order-26	0.0	1.0	9.0	0.0	7.0	7.0	9.4565,9.4565	0.05962515	0.47266448	0.55348265	III-1-2	III-2-2	III-3-7	II-1-9	II-2-7	I-1-3	0.0
order-26	0.0	1.0	9.0	0.0	7.0	7.0	9.4565,9.4565	0.05962515	0.47266448	0.55348265	III-1-2	III-2-4	III-3-2	II-1-6	II-2-1	I-1-2	4.0
order-26	0.0	1.0	9.0	0.0	7.0	7.0	9.4565,9.4565	0.05962515	0.47266448	0.55348265	III-1-2	III-2-7	III-3-10	II-1-6	II-2-9	I-1-9	0.0
order-27	3.0	8.0	1.0	9.0	5.0	0.0	0.22232652,0.22232652	0.78340656	0.48285878	0.9820992	III-1-10	III-2-3	III-3-3	II-1-6	II-2-10	I-1-9	3.0
order-27	3.0	8.0	1.0	9.0	5.0	0.0	0.22232652,0.22232652	0.78340656	0.48285878	0.9820992	III-1-10	III-2-7	III-3-10	II-1-3	II-2-4	I-1-9	3.0
order-27	3.0	8.0	1.0	9.0	5.0	0.0	0.22232652,0.22232652	0.78340656	0.48285878	0.9820992	III-1-4	III-2-7	III-3-5	II-1-8	II-2-6	I-1-6	1.0
order-27	3.0	8.0	1.0	9.0	5.0	0.0	0.22232652,0.22232652	0.78340656	0.48285878	0.9820992	III-1-4	III-2-6	III-3-8	II-1-5	II-2-1	I-1-7	1.0
order-27	3.0	8.0	1.0	9.0	5.0	0.0	0.22232652,0.22232652	0.78340656	0.48285878	0.9820992	III-1-7	III-2-9	III-3-8	II-1-2	II-2-10	I-1-6	3.0
order-27	3.0	8.0	1.0	9.0	5.0	0.0	0.22232652,0.22232652	0.78340656	0.48285878	0.9820992	III-1-1	III-2-8	III-3-5	II-1-8	II-2-3	I-1-1	4.0
order-27	3.0	8.0	1.0	9.0	5.0	0.0	0.22232652,0.22232652	0.78340656	0.48285878	0.9820992	III-1-7	III-2-5	III-3-8	II-1-9	II-2-5	I-1-4	4.0
order-27	3.0	8.0	1.0	9.0	5.0	0.0	0.22232652,0.22232652	0.78340656	0.48285878	0.9820992	III-1-2	III-2-6	III-3-10	II-1-8	II-2-6	I-1-2	2.0
order-27	3.0	8.0	1.0	9.0	5.0	0.0	0.22232652,0.22232652	0.78340656	0.48285878	0.9820992	III-1-7	III-2-5	III-3-5	II-1-5	II-2-8	I-1-9	0.0
order-27	3.0	8.0	1.0	9.0	5.0	0.0	0.22232652,0.22232652	0.78340656	0.48285878	0.9820992	III-1-5	III-2-9	III-3-8	II-1-3	II-2-8	I-1-9	3.0
order-27	3.0	8.0	1.0	9.0	5.0	0.0	0.22232652,0.22232652	0.78340656	0.48285878	0.9820992	III-1-9	III-2-8	III-3-3	II-1-10	II-2-6	I-1-4	3.0
order-27	3.0	8.0	1.0	9.0	5.0	0.0	0.22232652,0.22232652	0.78340656	0.48285878	0.9820992	III-1-1	III-2-7	III-3-1	II-1-5	II-2-1	I-1-7	4.0
order-27	3.0	8.0	1.0	9.0	5.0	0.0	0.22232652,0.22232652	0.78340656	0.48285878	0.9820992	III-1-3	III-2-5	III-3-10	II-1-7	II-2-8	I-1-5	0.0
order-27	3.0	8.0	1.0	9.0	5.0	0.0	0.22232652,0.22232652	0.78340656	0.48285878	0.9820992	III-1-10	III-2-7	III-3-4	II-1-3	II-2-1	I-1-2	0.0
order-27	3.0	8.0	1.0	9.0	5.0	0.0	0.22232652,0.22232652	0.78340656	0.48285878	0.9820992	III-1-6	III-2-1	III-3-5	II-1-10	II-2-5	I-1-9	4.0
order-27	3.0	8.0	1.0	9.0	5.0	0.0	0.22232652,0.22232652	0.78340656	0.48285878	0.9820992	III-1-3	III-2-1	III-3-3	II-1-10	II-2-3	I-1-5	3.0
order-27	3.0	8.0	1.0	9.0	5.0	0.0	0.22232652,0.22232652	0.78340656	0.48285878	0.9820992	III-1-3	III-2-7	III-3-10	II-1-8	II-2-7	I-1-5	3.0
order-27	3.0	8.0	1.0	9.0	5.0	0.0	0.22232652,0.22232652	0.78340656	0.48285878	0.9820992	III-1-9	III-2-5	III-3-2	II-1-7	II-2-3	I-1-2	0.0
order-27	3.0	8.0	1.0	9.0	5.0	0.0	0.22232652,0.22232652	0.78340656	0.48285878	0.9820992	III-1-10	III-2-6	III-3-5	II-1-6	II-2-10	I-1-1	2.0
order-27	3.0	8.0	1.0	9.0	5.0	0.0	0.22232652,0.22232652	0.78340656	0.48285878	0.9820992	III-1-3	III-2-7	III-3-2	II-1-6	II-2-10	I-1-8	0.0
order-27	3.0	8.0	1.0	9.0	5.0	0.0	0.22232652,0.22232652	0.78340656	0.48285878	0.9820992	III-1-7	III-2-10	III-3-10	II-1-1	II-2-2	I-1-2	2.0
order-27	3.0	8.0	1.0	9.0	5.0	0.0	0.22232652,0.22232652	0.78340656	0.48285878	0.9820992	III-1-2	III-2-4	III-3-8	II-1-8	II-2-3	I-1-2	1.0
order-27	3.0	8.0	1.0	9.0	5.0	0.0	0.22232652,0.22232652	0.78340656	0.48285878	0.9820992	III-1-6	III-2-4	III-3-9	II-1-2	II-2-4	I-1-2	0.0
order-27	3.0	8.0	1.0	9.0	5.0	0.0	0.22232652,0.22232652	0.78340656	0.48285878	0.9820992	III-1-3	III-2-5	III-3-1	II-1-10	II-2-4	I-1-10	3.0
order-27	3.0	8.0	1.0	9.0	5.0	0.0	0.22232652,0.22232652	0.78340656	0.48285878	0.9820992	III-1-6	III-2-7	III-3-1	II-1-10	II-2-5	I-1-9	0.0
order-27	3.0	8.0	1.0	9.0	5.0	0.0	0.22232652,0.22232652	0.78340656	0.48285878	0.9820992	III-1-1	III-2-10	III-3-9	II-1-7	II-2-2	I-1-4	2.0
order-27	3.0	8.0	1.0	9.0	5.0	0.0	0.22232652,0.22232652	0.78340656	0.48285878	0.9820992	III-1-3	III-2-7	III-3-9	II-1-6	II-2-1	I-1-8	1.0
order-27	3.0	8.0	1.0	9.0	5.0	0.0	0.22232652,0.22232652	0.78340656	0.48285878	0.9820992	III-1-10	III-2-10	III-3-2	II-1-2	II-2-1	I-1-10	2.0
order-27	3.0	8.0	1.0	9.0	5.0	0.0	0.22232652,0.22232652	0.78340656	0.48285878	0.9820992	III-1-2	III-2-3	III-3-1	II-1-8	II-2-8	I-1-8	1.0
order-27	3.0	8.0	1.0	9.0	5.0	0.0	0.22232652,0.22232652	0.78340656	0.48285878	0.9820992	III-1-8	III-2-3	III-3-9	II-1-8	II-2-9	I-1-6	2.0
order-27	3.0	8.0	1.0	9.0	5.0	0.0	0.22232652,0.22232652	0.78340656	0.48285878	0.9820992	III-1-2	III-2-5	III-3-4	II-1-7	II-2-3	I-1-3	0.0
order-27	3.0	8.0	1.0	9.0	5.0	0.0	0.22232652,0.22232652	0.78340656	0.48285878	0.9820992	III-1-9	III-2-8	III-3-6	II-1-1	II-2-10	I-1-3	3.0
order-27	3.0	8.0	1.0	9.0	5.0	0.0	0.22232652,0.22232652	0.78340656	0.48285878	0.9820992	III-1-3	III-2-3	III-3-4	II-1-10	II-2-10	I-1-1	2.0
order-27	3.0	8.0	1.0	9.0	5.0	0.0	0.22232652,0.22232652	0.78340656	0.48285878	0.9820992	III-1-1	III-2-2	III-3-6	II-1-6	II-2-4	I-1-10	1.0
order-27	3.0	8.0	1.0	9.0	5.0	0.0	0.22232652,0.22232652	0.78340656	0.48285878	0.9820992	III-1-7	III-2-5	III-3-5	II-1-5	II-2-1	I-1-6	4.0
order-27	3.0	8.0	1.0	9.0	5.0	0.0	0.22232652,0.22232652	0.78340656	0.48285878	0.9820992	III-1-3	III-2-6	III-3-4	II-1-6	II-2-7	I-1-8	0.0
order-27	3.0	8.0	1.0	9.0	5.0	0.0	0.22232652,0.22232652	0.78340656	0.48285878	0.9820992	III-1-7	III-2-10	III-3-9	II-1-2	II-2-1	I-1-10	4.0
order-27	3.0	8.0	1.0	9.0	5.0	0.0	0.22232652,0.22232652	0.78340656	0.48285878	0.9820992	III-1-10	III-2-4	III-3-10	II-1-4	II-2-10	I-1-9	1.0
order-27	3.0	8.0	1.0	9.0	5.0	0.0	0.22232652,0.22232652	0.78340656	0.48285878	0.9820992	III-1-10	III-2-10	III-3-9	II-1-1	II-2-3	I-1-10	1.0
order-27	3.0	8.0	1.0	9.0	5.0	0.0	0.22232652,0.22232652	0.78340656	0.48285878	0.9820992	III-1-2	III-2-9	III-3-1	II-1-10	II-2-10	I-1-2	4.0
order-27	3.0	8.0	1.0	9.0	5.0	0.0	0.22232652,0.22232652	0.78340656	0.48285878	0.9820992	III-1-4	III-2-2	III-3-4	II-1-8	II-2-10	I-1-6	3.0
order-27	3.0	8.0	1.0	9.0	5.0	0.0	0.22232652,0.22232652	0.78340656	0.48285878	0.9820992	III-1-9	III-2-8	III-3-4	II-1-2	II-2-2	I-1-2	4.0
order-27	3.0	8.0	1.0	9.0	5.0	0.0	0.22232652,0.22232652	0.78340656	0.48285878	0.9820992	III-1-8	III-2-2	III-3-6	II-1-10	II-2-3	I-1-10	3.0
order-27	3.0	8.0	1.0	9.0	5.0	0.0	0.22232652,0.22232652	0.78340656	0.48285878	0.9820992	III-1-5	III-2-3	III-3-1	II-1-7	II-2-4	I-1-4	3.0
order-27	3.0	8.0	1.0	9.0	5.0	0.0	0.22232652,0.22232652	0.78340656	0.48285878	0.9820992	III-1-2	III-2-4	III-3-10	II-1-2	II-2-1	I-1-5	3.0
order-27	3.0	8.0	1.0	9.0	5.0	0.0	0.22232652,0.22232652	0.78340656	0.48285878	0.9820992	III-1-9	III-2-2	III-3-8	II-1-8	II-2-6	I-1-6	0.0
order-27	3.0	8.0	1.0	9.0	5.0	0.0	0.22232652,0.22232652	0.78340656	0.48285878	0.9820992	III-1-1	III-2-7	III-3-5	II-1-2	II-2-3	I-1-6	3.0
order-27	3.0	8.0	1.0	9.0	5.0	0.0	0.22232652,0.22232652	0.78340656	0.48285878	0.9820992	III-1-4	III-2-10	III-3-10	II-1-3	II-2-10	I-1-4	0.0
order-27	3.0	8.0	1.0	9.0	5.0	0.0	0.22232652,0.22232652	0.78340656	0.48285878	0.9820992	III-1-1	III-2-6	III-3-5	II-1-3	II-2-3	I-1-8	1.0
order-27	3.0	8.0	1.0	9.0	5.0	0.0	0.22232652,0.22232652	0.78340656	0.48285878	0.9820992	III-1-5	III-2-1	III-3-8	II-1-4	II-2-5	I-1-1	2.0
order-28	8.0	9.0	1.0	0.0	0.0	8.0	8.225774,8.225774	0.19755107	0.39153516	0.37911034	III-1-9	III-2-2	III-3-3	II-1-7	II-2-7	I-1-7	1.0
order-28	8.0	9.0	1.0	0.0	0.0	8.0	8.225774,8.225774	0.19755107	0.39153516	0.37911034	III-1-2	III-2-8	III-3-6	II-1-10	II-2-8	I-1-9	1.0
order-28	8.0	9.0	1.0	0.0	0.0	8.0	8.225774,8.225774	0.19755107	0.39153516	0.37911034	III-1-2	III-2-10	III-3-3	II-1-3	II-2-6	I-1-8	0.0
order-28	8.0	9.0	1.0	0.0	0.0	8.0	8.225774,8.225774	0.19755107	0.39153516	0.37911034	III-1-8	III-2-3	III-3-5	II-1-8	II-2-8	I-1-7	3.0
order-28	8.0	9.0	1.0	0.0	0.0	8.0	8.225774,8.225774	0.19755107	0.39153516	0.37911034	III-1-3	III-2-7	III-3-6	II-1-1	II-2-8	I-1-5	2.0
order-28	8.0	9.0	1.0	0.0	0.0	8.0	8.225774,8.225774	0.19755107	0.39153516	0.37911034	III-1-6	III-2-2	III-3-9	II-1-4	II-2-6	I-1-10	0.0
order-28	8.0	9.0	1.0	0.0	0.0	8.0	8.225774,8.225774	0.19755107	0.39153516	0.37911034	III-1-3	III-2-2	III-3-5	II-1-8	II-2-8	I-1-4	0.0
order-28	8.0	9.0	1.0	0.0	0.0	8.0	8.225774,8.225774	0.19755107	0.39153516	0.37911034	III-1-1	III-2-7	III-3-9	II-1-9	II-2-7	I-1-7	0.0
order-28	8.0	9.0	1.0	0.0	0.0	8.0	8.225774,8.225774	0.19755107	0.39153516	0.37911034	III-1-9	III-2-9	III-3-8	II-1-8	II-2-9	I-1-6	3.0
order-28	8.0	9.0	1.0	0.0	0.0	8.0	8.225774,8.225774	0.19755107	0.39153516	0.37911034	III-1-5	III-2-8	III-3-6	II-1-4	II-2-2	I-1-6	3.0
order-28	8.0	9.0	1.0	0.0	0.0	8.0	8.225774,8.225774	0.19755107	0.39153516	0.37911034	III-1-2	III-2-8	III-3-1	II-1-2	II-2-9	I-1-3	4.0
order-28	8.0	9.0	1.0	0.0	0.0	8.0	8.225774,8.225774	0.19755107	0.39153516	0.37911034	III-1-6	III-2-7	III-3-7	II-1-7	II-2-6	I-1-5	0.0
order-28	8.0	9.0	1.0	0.0	0.0	8.0	8.225774,8.225774	0.19755107	0.39153516	0.37911034	III-1-7	III-2-4	III-3-10	II-1-2	II-2-7	I-1-3	1.0
order-28	8.0	9.0	1.0	0.0	0.0	8.0	8.225774,8.225774	0.19755107	0.39153516	0.37911034	III-1-7	III-2-6	III-3-7	II-1-4	II-2-10	I-1-9	3.0
order-28	8.0	9.0	1.0	0.0	0.0	8.0	8.225774,8.225774	0.19755107	0.39153516	0.37911034	III-1-3	III-2-9	III-3-5	II-1-10	II-2-8	I-1-1	3.0
order-28	8.0	9.0	1.0	0.0	0.0	8.0	8.225774,8.225774	0.19755107	0.39153516	0.37911034	III-1-8	III-2-7	III-3-8	II-1-10	II-2-9	I-1-8	0.0
order-28	8.0	9.0	1.0	0.0	0.0	8.0	8.225774,8.225774	0.19755107	0.39153516	0.37911034	III-1-5	III-2-9	III-3-5	II-1-4	II-2-8	I-1-2	3.0
order-28	8.0	9.0	1.0	0.0	0.0	8.0	8.225774,8.225774	0.19755107	0.39153516	0.37911034	III-1-10	III-2-6	III-3-3	II-1-8	II-2-8	I-1-3	4.0
order-28	8.0	9.0	1.0	0.0	0.0	8.0	8.225774,8.225774	0.19755107	0.39153516	0.37911034	III-1-3	III-2-7	III-3-10	II-1-1	II-2-3	I-1-3	2.0
order-28	8.0	9.0	1.0	0.0	0.0	8.0	8.225774,8.225774	0.19755107	0.39153516	0.37911034	III-1-10	III-2-9	III-3-2	II-1-4	II-2-10	I-1-1	2.0
order-28	8.0	9.0	1.0	0.0	0.0	8.0	8.225774,8.225774	0.19755107	0.39153516	0.37911034	III-1-10	III-2-3	III-3-10	II-1-2	II-2-5	I-1-9	3.0
order-28	8.0	9.0	1.0	0.0	0.0	8.0	8.225774,8.225774	0.19755107	0.39153516	0.37911034	III-1-10	III-2-7	III-3-6	II-1-9	II-2-5	I-1-7	4.0
order-28	8.0	9.0	1.0	0.0	0.0	8.0	8.225774,8.225774	0.19755107	0.39153516	0.37911034	III-1-8	III-2-2	III-3-9	II-1-1	II-2-6	I-1-9	3.0
order-28	8.0	9.0	1.0	0.0	0.0	8.0	8.225774,8.225774	0.19755107	0.39153516	0.37911034	III-1-8	III-2-9	III-3-10	II-1-8	II-2-5	I-1-9	4.0
order-28	8.0	9.0	1.0	0.0	0.0	8.0	8.225774,8.225774	0.19755107	0.39153516	0.37911034	III-1-1	III-2-10	III-3-3	II-1-3	II-2-8	I-1-2	2.0
order-28	8.0	9.0	1.0	0.0	0.0	8.0	8.225774,8.225774	0.19755107	0.39153516	0.37911034	III-1-2	III-2-6	III-3-9	II-1-8	II-2-2	I-1-7	1.0
order-28	8.0	9.0	1.0	0.0	0.0	8.0	8.225774,8.225774	0.19755107	0.39153516	0.37911034	III-1-9	III-2-5	III-3-6	II-1-7	II-2-3	I-1-10	0.0
order-28	8.0	9.0	1.0	0.0	0.0	8.0	8.225774,8.225774	0.19755107	0.39153516	0.37911034	III-1-3	III-2-9	III-3-7	II-1-6	II-2-7	I-1-9	1.0
order-28	8.0	9.0	1.0	0.0	0.0	8.0	8.225774,8.225774	0.19755107	0.39153516	0.37911034	III-1-4	III-2-4	III-3-3	II-1-4	II-2-3	I-1-9	0.0
order-28	8.0	9.0	1.0	0.0	0.0	8.0	8.225774,8.225774	0.19755107	0.39153516	0.37911034	III-1-4	III-2-10	III-3-2	II-1-9	II-2-6	I-1-6	4.0
order-28	8.0	9.0	1.0	0.0	0.0	8.0	8.225774,8.225774	0.19755107	0.39153516	0.37911034	III-1-10	III-2-3	III-3-6	II-1-3	II-2-7	I-1-6	4.0
order-28	8.0	9.0	1.0	0.0	0.0	8.0	8.225774,8.225774	0.19755107	0.39153516	0.37911034	III-1-2	III-2-3	III-3-6	II-1-5	II-2-3	I-1-8	3.0
order-28	8.0	9.0	1.0	0.0	0.0	8.0	8.225774,8.225774	0.19755107	0.39153516	0.37911034	III-1-7	III-2-3	III-3-10	II-1-5	II-2-7	I-1-2	2.0
order-28	8.0	9.0	1.0	0.0	0.0	8.0	8.225774,8.225774	0.19755107	0.39153516	0.37911034	III-1-6	III-2-3	III-3-6	II-1-9	II-2-10	I-1-2	1.0
order-28	8.0	9.0	1.0	0.0	0.0	8.0	8.225774,8.225774	0.19755107	0.39153516	0.37911034	III-1-1	III-2-6	III-3-10	II-1-4	II-2-4	I-1-6	4.0
order-28	8.0	9.0	1.0	0.0	0.0	8.0	8.225774,8.225774	0.19755107	0.39153516	0.37911034	III-1-4	III-2-8	III-3-3	II-1-7	II-2-7	I-1-2	3.0
order-28	8.0	9.0	1.0	0.0	0.0	8.0	8.225774,8.225774	0.19755107	0.39153516	0.37911034	III-1-3	III-2-9	III-3-5	II-1-6	II-2-1	I-1-1	2.0
order-28	8.0	9.0	1.0	0.0	0.0	8.0	8.225774,8.225774	0.19755107	0.39153516	0.37911034	III-1-2	III-2-4	III-3-8	II-1-6	II-2-6	I-1-1	3.0
order-28	8.0	9.0	1.0	0.0	0.0	8.0	8.225774,8.225774	0.19755107	0.39153516	0.37911034	III-1-5	III-2-6	III-3-10	II-1-8	II-2-3	I-1-4	2.0
order-28	8.0	9.0	1.0	0.0	0.0	8.0	8.225774,8.225774	0.19755107	0.39153516	0.37911034	III-1-10	III-2-6	III-3-2	II-1-2	II-2-8	I-1-10	2.0
order-28	8.0	9.0	1.0	0.0	0.0	8.0	8.225774,8.225774	0.19755107	0.39153516	0.37911034	III-1-5	III-2-5	III-3-1	II-1-8	II-2-4	I-1-10	2.0
order-28	8.0	9.0	1.0	0.0	0.0	8.0	8.225774,8.225774	0.19755107	0.39153516	0.37911034	III-1-1	III-2-8	III-3-9	II-1-1	II-2-4	I-1-3	4.0
order-28	8.0	9.0	1.0	0.0	0.0	8.0	8.225774,8.225774	0.19755107	0.39153516	0.37911034	III-1-3	III-2-8	III-3-9	II-1-6	II-2-3	I-1-5	1.0
order-28	8.0	9.0	1.0	0.0	0.0	8.0	8.225774,8.225774	0.19755107	0.39153516	0.37911034	III-1-4	III-2-8	III-3-7	II-1-2	II-2-5	I-1-5	3.0
order-28	8.0	9.0	1.0	0.0	0.0	8.0	8.225774,8.225774	0.19755107	0.39153516	0.37911034	III-1-9	III-2-7	III-3-10	II-1-2	II-2-7	I-1-8	0.0
order-28	8.0	9.0	1.0	0.0	0.0	8.0	8.225774,8.225774	0.19755107	0.39153516	0.37911034	III-1-3	III-2-1	III-3-8	II-1-10	II-2-5	I-1-6	4.0
order-28	8.0	9.0	1.0	0.0	0.0	8.0	8.225774,8.225774	0.19755107	0.39153516	0.37911034	III-1-4	III-2-9	III-3-3	II-1-5	II-2-4	I-1-6	2.0
order-28	8.0	9.0	1.0	0.0	0.0	8.0	8.225774,8.225774	0.19755107	0.39153516	0.37911034	III-1-3	III-2-10	III-3-2	II-1-4	II-2-4	I-1-2	3.0
order-28	8.0	9.0	1.0	0.0	0.0	8.0	8.225774,8.225774	0.19755107	0.39153516	0.37911034	III-1-2	III-2-6	III-3-3	II-1-8	II-2-2	I-1-2	2.0
order-28	8.0	9.0	1.0	0.0	0.0	8.0	8.225774,8.225774	0.19755107	0.39153516	0.37911034	III-1-8	III-2-4	III-3-10	II-1-6	II-2-10	I-1-9	1.0
order-29	3.0	4.0	9.0	2.0	8.0	0.0	4.4368277,4.4368277	0.8913914	0.5583663	0.13969213	III-1-10	III-2-9	III-3-5	II-1-1	II-2-7	I-1-1	4.0
order-29	3.0	4.0	9.0	2.0	8.0	0.0	4.4368277,4.4368277	0.8913914	0.5583663	0.13969213	III-1-7	III-2-10	III-3-7	II-1-2	II-2-5	I-1-9	0.0
order-29	3.0	4.0	9.0	2.0	8.0	0.0	4.4368277,4.4368277	0.8913914	0.5583663	0.13969213	III-1-4	III-2-1	III-3-6	II-1-10	II-2-4	I-1-1	3.0
order-29	3.0	4.0	9.0	2.0	8.0	0.0	4.4368277,4.4368277	0.8913914	0.5583663	0.13969213	III-1-4	III-2-4	III-3-5	II-1-2	II-2-6	I-1-4	3.0
order-29	3.0	4.0	9.0	2.0	8.0	0.0	4.4368277,4.4368277	0.8913914	0.5583663	0.13969213	III-1-6	III-2-7	III-3-10	II-1-8	II-2-3	I-1-8	0.0
order-29	3.0	4.0	9.0	2.0	8.0	0.0	4.4368277,4.4368277	0.8913914	0.5583663	0.13969213	III-1-6	III-2-8	III-3-5	II-1-6	II-2-7	I-1-3	2.0
order-29	3.0	4.0	9.0	2.0	8.0	0.0	4.4368277,4.4368277	0.8913914	0.5583663	0.13969213	III-1-3	III-2-7	III-3-2	II-1-4	II-2-9	I-1-8	4.0
order-29	3.0	4.0	9.0	2.0	8.0	0.0	4.4368277,4.4368277	0.8913914	0.5583663	0.13969213	III-1-7	III-2-9	III-3-8	II-1-2	II-2-5	I-1-3	0.0
order-29	3.0	4.0	9.0	2.0	8.0	0.0	4.4368277,4.4368277	0.8913914	0.5583663	0.13969213	III-1-2	III-2-9	III-3-10	II-1-6	II-2-4	I-1-8	3.0
order-29	3.0	4.0	9.0	2.0	8.0	0.0	4.4368277,4.4368277	0.8913914	0.5583663	0.13969213	III-1-1	III-2-8	III-3-8	II-1-2	II-2-7	I-1-3	2.0
order-29	3.0	4.0	9.0	2.0	8.0	0.0	4.4368277,4.4368277	0.8913914	0.5583663	0.13969213	III-1-8	III-2-6	III-3-4	II-1-9	II-2-7	I-1-7	1.0
order-29	3.0	4.0	9.0	2.0	8.0	0.0	4.4368277,4.4368277	0.8913914	0.5583663	0.13969213	III-1-9	III-2-10	III-3-4	II-1-6	II-2-2	I-1-10	0.0
order-29	3.0	4.0	9.0	2.0	8.0	0.0	4.4368277,4.4368277	0.8913914	0.5583663	0.13969213	III-1-2	III-2-9	III-3-10	II-1-3	II-2-7	I-1-8	2.0
order-29	3.0	4.0	9.0	2.0	8.0	0.0	4.4368277,4.4368277	0.8913914	0.5583663	0.13969213	III-1-5	III-2-10	III-3-3	II-1-5	II-2-2	I-1-9	3.0
order-29	3.0	4.0	9.0	2.0	8.0	0.0	4.4368277,4.4368277	0.8913914	0.5583663	0.13969213	III-1-4	III-2-10	III-3-6	II-1-5	II-2-4	I-1-9	1.0
order-29	3.0	4.0	9.0	2.0	8.0	0.0	4.4368277,4.4368277	0.8913914	0.5583663	0.13969213	III-1-10	III-2-7	III-3-3	II-1-8	II-2-7	I-1-7	4.0
order-29	3.0	4.0	9.0	2.0	8.0	0.0	4.4368277,4.4368277	0.8913914	0.5583663	0.13969213	III-1-3	III-2-4	III-3-6	II-1-10	II-2-8	I-1-2	3.0
order-29	3.0	4.0	9.0	2.0	8.0	0.0	4.4368277,4.4368277	0.8913914	0.5583663	0.13969213	III-1-6	III-2-4	III-3-9	II-1-2	II-2-3	I-1-4	3.0
order-29	3.0	4.0	9.0	2.0	8.0	0.0	4.4368277,4.4368277	0.8913914	0.5583663	0.13969213	III-1-5	III-2-2	III-3-3	II-1-8	II-2-4	I-1-10	1.0
order-29	3.0	4.0	9.0	2.0	8.0	0.0	4.4368277,4.4368277	0.8913914	0.5583663	0.13969213	III-1-6	III-2-7	III-3-10	II-1-4	II-2-10	I-1-9	1.0
order-29	3.0	4.0	9.0	2.0	8.0	0.0	4.4368277,4.4368277	0.8913914	0.5583663	0.13969213	III-1-5	III-2-10	III-3-5	II-1-3	II-2-5	I-1-1	4.0
order-29	3.0	4.0	9.0	2.0	8.0	0.0	4.4368277,4.4368277	0.8913914	0.5583663	0.13969213	III-1-4	III-2-5	III-3-10	II-1-10	II-2-10	I-1-5	2.0
order-29	3.0	4.0	9.0	2.0	8.0	0.0	4.4368277,4.4368277	0.8913914	0.5583663	0.13969213	III-1-5	III-2-4	III-3-1	II-1-3	II-2-4	I-1-1	3.0
order-29	3.0	4.0	9.0	2.0	8.0	0.0	4.4368277,4.4368277	0.8913914	0.5583663	0.13969213	III-1-1	III-2-2	III-3-5	II-1-3	II-2-3	I-1-7	3.0
order-29	3.0	4.0	9.0	2.0	8.0	0.0	4.4368277,4.4368277	0.8913914	0.5583663	0.13969213	III-1-4	III-2-5	III-3-2	II-1-7	II-2-5	I-1-4	0.0
order-29	3.0	4.0	9.0	2.0	8.0	0.0	4.4368277,4.4368277	0.8913914	0.5583663	0.13969213	III-1-5	III-2-6	III-3-9	II-1-7	II-2-3	I-1-1	4.0
order-29	3.0	4.0	9.0	2.0	8.0	0.0	4.4368277,4.4368277	0.8913914	0.5583663	0.13969213	III-1-2	III-2-7	III-3-6	II-1-4	II-2-9	I-1-2	0.0
order-29	3.0	4.0	9.0	2.0	8.0	0.0	4.4368277,4.4368277	0.8913914	0.5583663	0.13969213	III-1-6	III-2-6	III-3-4	II-1-3	II-2-9	I-1-7	2.0
order-29	3.0	4.0	9.0	2.0	8.0	0.0	4.4368277,4.4368277	0.8913914	0.5583663	0.13969213	III-1-7	III-2-7	III-3-7	II-1-10	II-2-5	I-1-10	1.0
order-29	3.0	4.0	9.0	2.0	8.0	0.0	4.4368277,4.4368277	0.8913914	0.5583663	0.13969213	III-1-2	III-2-2	III-3-8	II-1-2	II-2-2	I-1-9	1.0
order-29	3.0	4.0	9.0	2.0	8.0	0.0	4.4368277,4.4368277	0.8913914	0.5583663	0.13969213	III-1-5	III-2-5	III-3-7	II-1-6	II-2-9	I-1-4	4.0
order-29	3.0	4.0	9.0	2.0	8.0	0.0	4.4368277,4.4368277	0.8913914	0.5583663	0.13969213	III-1-9	III-2-1	III-3-7	II-1-1	II-2-4	I-1-6	0.0
order-29	3.0	4.0	9.0	2.0	8.0	0.0	4.4368277,4.4368277	0.8913914	0.5583663	0.13969213	III-1-1	III-2-7	III-3-9	II-1-7	II-2-9	I-1-9	4.0
order-29	3.0	4.0	9.0	2.0	8.0	0.0	4.4368277,4.4368277	0.8913914	0.5583663	0.13969213	III-1-3	III-2-8	III-3-7	II-1-10	II-2-5	I-1-7	2.0
order-29	3.0	4.0	9.0	2.0	8.0	0.0	4.4368277,4.4368277	0.8913914	0.5583663	0.13969213	III-1-5	III-2-6	III-3-9	II-1-7	II-2-2	I-1-4	1.0
order-29	3.0	4.0	9.0	2.0	8.0	0.0	4.4368277,4.4368277	0.8913914	0.5583663	0.13969213	III-1-6	III-2-2	III-3-2	II-1-8	II-2-6	I-1-1	4.0
order-29	3.0	4.0	9.0	2.0	8.0	0.0	4.4368277,4.4368277	0.8913914	0.5583663	0.13969213	III-1-5	III-2-2	III-3-2	II-1-3	II-2-2	I-1-8	1.0
order-29	3.0	4.0	9.0	2.0	8.0	0.0	4.4368277,4.4368277	0.8913914	0.5583663	0.13969213	III-1-7	III-2-1	III-3-10	II-1-10	II-2-3	I-1-5	0.0
order-29	3.0	4.0	9.0	2.0	8.0	0.0	4.4368277,4.4368277	0.8913914	0.5583663	0.13969213	III-1-9	III-2-3	III-3-9	II-1-2	II-2-3	I-1-3	4.0
order-29	3.0	4.0	9.0	2.0	8.0	0.0	4.4368277,4.4368277	0.8913914	0.5583663	0.13969213	III-1-6	III-2-5	III-3-3	II-1-5	II-2-2	I-1-4	2.0
order-29	3.0	4.0	9.0	2.0	8.0	0.0	4.4368277,4.4368277	0.8913914	0.5583663	0.13969213	III-1-4	III-2-6	III-3-8	II-1-6	II-2-7	I-1-1	2.0
order-29	3.0	4.0	9.0	2.0	8.0	0.0	4.4368277,4.4368277	0.8913914	0.5583663	0.13969213	III-1-1	III-2-4	III-3-10	II-1-1	II-2-5	I-1-9	1.0
order-29	3.0	4.0	9.0	2.0	8.0	0.0	4.4368277,4.4368277	0.8913914	0.5583663	0.13969213	III-1-2	III-2-9	III-3-10	II-1-3	II-2-7	I-1-4	3.0
order-29	3.0	4.0	9.0	2.0	8.0	0.0	4.4368277,4.4368277	0.8913914	0.5583663	0.13969213	III-1-9	III-2-3	III-3-4	II-1-5	II-2-3	I-1-9	0.0
order-29	3.0	4.0	9.0	2.0	8.0	0.0	4.4368277,4.4368277	0.8913914	0.5583663	0.13969213	III-1-2	III-2-4	III-3-1	II-1-1	II-2-5	I-1-7	2.0
order-29	3.0	4.0	9.0	2.0	8.0	0.0	4.4368277,4.4368277	0.8913914	0.5583663	0.13969213	III-1-1	III-2-3	III-3-6	II-1-3	II-2-5	I-1-2	3.0
order-29	3.0	4.0	9.0	2.0	8.0	0.0	4.4368277,4.4368277	0.8913914	0.5583663	0.13969213	III-1-4	III-2-4	III-3-9	II-1-4	II-2-9	I-1-8	0.0
order-29	3.0	4.0	9.0	2.0	8.0	0.0	4.4368277,4.4368277	0.8913914	0.5583663	0.13969213	III-1-6	III-2-5	III-3-6	II-1-2	II-2-5	I-1-3	3.0
order-29	3.0	4.0	9.0	2.0	8.0	0.0	4.4368277,4.4368277	0.8913914	0.5583663	0.13969213	III-1-8	III-2-4	III-3-6	II-1-4	II-2-2	I-1-4	2.0
order-29	3.0	4.0	9.0	2.0	8.0	0.0	4.4368277,4.4368277	0.8913914	0.5583663	0.13969213	III-1-9	III-2-10	III-3-2	II-1-5	II-2-9	I-1-1	4.0
order-30	0.0	5.0	6.0	5.0	9.0	8.0	6.7859354,6.7859354	0.16319346	0.7437274	0.79760677	III-1-9	III-2-6	III-3-9	II-1-10	II-2-6	I-1-3	1.0
order-30	0.0	5.0	6.0	5.0	9.0	8.0	6.7859354,6.7859354	0.16319346	0.7437274	0.79760677	III-1-9	III-2-3	III-3-2	II-1-5	II-2-8	I-1-2	3.0
order-30	0.0	5.0	6.0	5.0	9.0	8.0	6.7859354,6.7859354	0.16319346	0.7437274	0.79760677	III-1-4	III-2-7	III-3-1	II-1-2	II-2-5	I-1-8	1.0
order-30	0.0	5.0	6.0	5.0	9.0	8.0	6.7859354,6.7859354	0.16319346	0.7437274	0.79760677	III-1-4	III-2-1	III-3-10	II-1-9	II-2-4	I-1-9	2.0
order-30	0.0	5.0	6.0	5.0	9.0	8.0	6.7859354,6.7859354	0.16319346	0.7437274	0.79760677	III-1-4	III-2-7	III-3-2	II-1-10	II-2-7	I-1-6	3.0
order-30	0.0	5.0	6.0	5.0	9.0	8.0	6.7859354,6.7859354	0.16319346	0.7437274	0.79760677	III-1-3	III-2-2	III-3-10	II-1-8	II-2-9	I-1-10	2.0
order-30	0.0	5.0	6.0	5.0	9.0	8.0	6.7859354,6.7859354	0.16319346	0.7437274	0.79760677	III-1-10	III-2-8	III-3-3	II-1-8	II-2-2	I-1-10	1.0
order-30	0.0	5.0	6.0	5.0	9.0	8.0	6.7859354,6.7859354	0.16319346	0.7437274	0.79760677	III-1-4	III-2-3	III-3-5	II-1-8	II-2-6	I-1-7	3.0
order-30	0.0	5.0	6.0	5.0	9.0	8.0	6.7859354,6.7859354	0.16319346	0.7437274	0.79760677	III-1-7	III-2-3	III-3-2	II-1-2	II-2-5	I-1-5	0.0
order-30	0.0	5.0	6.0	5.0	9.0	8.0	6.7859354,6.7859354	0.16319346	0.7437274	0.79760677	III-1-8	III-2-5	III-3-10	II-1-7	II-2-2	I-1-10	1.0
order-30	0.0	5.0	6.0	5.0	9.0	8.0	6.7859354,6.7859354	0.16319346	0.7437274	0.79760677	III-1-10	III-2-9	III-3-4	II-1-2	II-2-2	I-1-4	1.0
order-30	0.0	5.0	6.0	5.0	9.0	8.0	6.7859354,6.7859354	0.16319346	0.7437274	0.79760677	III-1-4	III-2-7	III-3-1	II-1-3	II-2-3	I-1-8	1.0
order-30	0.0	5.0	6.0	5.0	9.0	8.0	6.7859354,6.7859354	0.16319346	0.7437274	0.79760677	III-1-7	III-2-5	III-3-2	II-1-8	II-2-2	I-1-10	4.0
order-30	0.0	5.0	6.0	5.0	9.0	8.0	6.7859354,6.7859354	0.16319346	0.7437274	0.79760677	III-1-7	III-2-2	III-3-3	II-1-7	II-2-1	I-1-5	3.0
order-30	0.0	5.0	6.0	5.0	9.0	8.0	6.7859354,6.7859354	0.16319346	0.7437274	0.79760677	III-1-2	III-2-5	III-3-9	II-1-8	II-2-2	I-1-1	1.0
order-30	0.0	5.0	6.0	5.0	9.0	8.0	6.7859354,6.7859354	0.16319346	0.7437274	0.79760677	III-1-10	III-2-3	III-3-1	II-1-4	II-2-2	I-1-3	3.0
order-30	0.0	5.0	6.0	5.0	9.0	8.0	6.7859354,6.7859354	0.16319346	0.7437274	0.79760677	III-1-5	III-2-7	III-3-1	II-1-8	II-2-6	I-1-6	2.0
order-30	0.0	5.0	6.0	5.0	9.0	8.0	6.7859354,6.7859354	0.16319346	0.7437274	0.79760677	III-1-3	III-2-1	III-3-3	II-1-3	II-2-8	I-1-8	2.0
order-30	0.0	5.0	6.0	5.0	9.0	8.0	6.7859354,6.7859354	0.16319346	0.7437274	0.79760677	III-1-7	III-2-7	III-3-9	II-1-7	II-2-7	I-1-9	1.0
order-30	0.0	5.0	6.0	5.0	9.0	8.0	6.7859354,6.7859354	0.16319346	0.7437274	0.79760677	III-1-10	III-2-3	III-3-6	II-1-8	II-2-8	I-1-10	1.0
order-30	0.0	5.0	6.0	5.0	9.0	8.0	6.7859354,6.7859354	0.16319346	0.7437274	0.79760677	III-1-2	III-2-2	III-3-3	II-1-1	II-2-4	I-1-7	2.0
order-30	0.0	5.0	6.0	5.0	9.0	8.0	6.7859354,6.7859354	0.16319346	0.7437274	0.79760677	III-1-4	III-2-5	III-3-7	II-1-10	II-2-6	I-1-5	1.0
order-30	0.0	5.0	6.0	5.0	9.0	8.0	6.7859354,6.7859354	0.16319346	0.7437274	0.79760677	III-1-5	III-2-4	III-3-7	II-1-5	II-2-6	I-1-7	4.0
order-30	0.0	5.0	6.0	5.0	9.0	8.0	6.7859354,6.7859354	0.16319346	0.7437274	0.79760677	III-1-2	III-2-8	III-3-7	II-1-8	II-2-3	I-1-5	1.0
order-30	0.0	5.0	6.0	5.0	9.0	8.0	6.7859354,6.7859354	0.16319346	0.7437274	0.79760677	III-1-2	III-2-5	III-3-5	II-1-5	II-2-10	I-1-3	1.0
order-30	0.0	5.0	6.0	5.0	9.0	8.0	6.7859354,6.7859354	0.16319346	0.7437274	0.79760677	III-1-9	III-2-8	III-3-4	II-1-6	II-2-5	I-1-3	0.0
order-30	0.0	5.0	6.0	5.0	9.0	8.0	6.7859354,6.7859354	0.16319346	0.7437274	0.79760677	III-1-7	III-2-1	III-3-5	II-1-5	II-2-9	I-1-6	0.0
order-30	0.0	5.0	6.0	5.0	9.0	8.0	6.7859354,6.7859354	0.16319346	0.7437274	0.79760677	III-1-4	III-2-2	III-3-8	II-1-3	II-2-9	I-1-5	4.0
order-30	0.0	5.0	6.0	5.0	9.0	8.0	6.7859354,6.7859354	0.16319346	0.7437274	0.79760677	III-1-3	III-2-9	III-3-3	II-1-6	II-2-7	I-1-8	1.0
order-30	0.0	5.0	6.0	5.0	9.0	8.0	6.7859354,6.7859354	0.16319346	0.7437274	0.79760677	III-1-3	III-2-10	III-3-5	II-1-6	II-2-1	I-1-6	2.0
order-30	0.0	5.0	6.0	5.0	9.0	8.0	6.7859354,6.7859354	0.16319346	0.7437274	0.79760677	III-1-10	III-2-7	III-3-4	II-1-1	II-2-8	I-1-9	4.0
order-30	0.0	5.0	6.0	5.0	9.0	8.0	6.7859354,6.7859354	0.16319346	0.7437274	0.79760677	III-1-5	III-2-1	III-3-3	II-1-10	II-2-7	I-1-4	1.0
order-30	0.0	5.0	6.0	5.0	9.0	8.0	6.7859354,6.7859354	0.16319346	0.7437274	0.79760677	III-1-1	III-2-6	III-3-8	II-1-6	II-2-2	I-1-2	0.0
order-30	0.0	5.0	6.0	5.0	9.0	8.0	6.7859354,6.7859354	0.16319346	0.7437274	0.79760677	III-1-9	III-2-2	III-3-4	II-1-2	II-2-6	I-1-6	3.0
order-30	0.0	5.0	6.0	5.0	9.0	8.0	6.7859354,6.7859354	0.16319346	0.7437274	0.79760677	III-1-8	III-2-2	III-3-2	II-1-4	II-2-7	I-1-6	1.0
order-30	0.0	5.0	6.0	5.0	9.0	8.0	6.7859354,6.7859354	0.16319346	0.7437274	0.79760677	III-1-6	III-2-10	III-3-5	II-1-2	II-2-10	I-1-3	4.0
order-30	0.0	5.0	6.0	5.0	9.0	8.0	6.7859354,6.7859354	0.16319346	0.7437274	0.79760677	III-1-9	III-2-2	III-3-6	II-1-7	II-2-4	I-1-10	1.0
order-30	0.0	5.0	6.0	5.0	9.0	8.0	6.7859354,6.7859354	0.16319346	0.7437274	0.79760677	III-1-3	III-2-2	III-3-8	II-1-1	II-2-4	I-1-2	4.0
order-30	0.0	5.0	6.0	5.0	9.0	8.0	6.7859354,6.7859354	0.16319346	0.7437274	0.79760677	III-1-2	III-2-6	III-3-6	II-1-7	II-2-5	I-1-1	4.0
order-30	0.0	5.0	6.0	5.0	9.0	8.0	6.7859354,6.7859354	0.16319346	0.7437274	0.79760677	III-1-6	III-2-1	III-3-7	II-1-7	II-2-8	I-1-7	0.0
order-30	0.0	5.0	6.0	5.0	9.0	8.0	6.7859354,6.7859354	0.16319346	0.7437274	0.79760677	III-1-2	III-2-7	III-3-2	II-1-4	II-2-6	I-1-7	4.0
order-30	0.0	5.0	6.0	5.0	9.0	8.0	6.7859354,6.7859354	0.16319346	0.7437274	0.79760677	III-1-10	III-2-2	III-3-6	II-1-1	II-2-9	I-1-5	0.0
order-30	0.0	5.0	6.0	5.0	9.0	8.0	6.7859354,6.7859354	0.16319346	0.7437274	0.79760677	III-1-10	III-2-3	III-3-5	II-1-2	II-2-8	I-1-5	0.0
order-30	0.0	5.0	6.0	5.0	9.0	8.0	6.7859354,6.7859354	0.16319346	0.7437274	0.79760677	III-1-6	III-2-2	III-3-5	II-1-1	II-2-9	I-1-3	1.0
order-30	0.0	5.0	6.0	5.0	9.0	8.0	6.7859354,6.7859354	0.16319346	0.7437274	0.79760677	III-1-1	III-2-7	III-3-10	II-1-5	II-2-1	I-1-1	3.0
order-30	0.0	5.0	6.0	5.0	9.0	8.0	6.7859354,6.7859354	0.16319346	0.7437274	0.79760677	III-1-4	III-2-3	III-3-6	II-1-7	II-2-4	I-1-2	2.0
order-30	0.0	5.0	6.0	5.0	9.0	8.0	6.7859354,6.7859354	0.16319346	0.7437274	0.79760677	III-1-6	III-2-2	III-3-2	II-1-5	II-2-2	I-1-3	2.0
order-30	0.0	5.0	6.0	5.0	9.0	8.0	6.7859354,6.7859354	0.16319346	0.7437274	0.79760677	III-1-1	III-2-9	III-3-6	II-1-8	II-2-8	I-1-10	4.0
order-30	0.0	5.0	6.0	5.0	9.0	8.0	6.7859354,6.7859354	0.16319346	0.7437274	0.79760677	III-1-1	III-2-1	III-3-8	II-1-8	II-2-4	I-1-8	1.0
order-30	0.0	5.0	6.0	5.0	9.0	8.0	6.7859354,6.7859354	0.16319346	0.7437274	0.79760677	III-1-3	III-2-5	III-3-9	II-1-10	II-2-8	I-1-7	4.0
order-31	2.0	6.0	6.0	0.0	0.0	4.0	6.147158,6.147158	0.08515048	0.90028983	0.5469388	III-1-1	III-2-4	III-3-5	II-1-6	II-2-9	I-1-7	0.0
order-31	2.0	6.0	6.0	0.0	0.0	4.0	6.147158,6.147158	0.08515048	0.90028983	0.5469388	III-1-9	III-2-5	III-3-5	II-1-3	II-2-3	I-1-6	1.0
order-31	2.0	6.0	6.0	0.0	0.0	4.0	6.147158,6.147158	0.08515048	0.90028983	0.5469388	III-1-2	III-2-2	III-3-4	II-1-7	II-2-2	I-1-1	4.0
order-31	2.0	6.0	6.0	0.0	0.0	4.0	6.147158,6.147158	0.08515048	0.90028983	0.5469388	III-1-2	III-2-10	III-3-4	II-1-3	II-2-3	I-1-6	2.0
order-31	2.0	6.0	6.0	0.0	0.0	4.0	6.147158,6.147158	0.08515048	0.90028983	0.5469388	III-1-8	III-2-7	III-3-7	II-1-2	II-2-2	I-1-3	2.0
order-31	2.0	6.0	6.0	0.0	0.0	4.0	6.147158,6.147158	0.08515048	0.90028983	0.5469388	III-1-1	III-2-8	III-3-6	II-1-5	II-2-9	I-1-7	0.0
order-31	2.0	6.0	6.0	0.0	0.0	4.0	6.147158,6.147158	0.08515048	0.90028983	0.5469388	III-1-10	III-2-6	III-3-2	II-1-9	II-2-7	I-1-4	2.0
order-31	2.0	6.0	6.0	0.0	0.0	4.0	6.147158,6.147158	0.08515048	0.90028983	0.5469388	III-1-5	III-2-1	III-3-9	II-1-7	II-2-8	I-1-9	3.0
order-31	2.0	6.0	6.0	0.0	0.0	4.0	6.147158,6.147158	0.08515048	0.90028983	0.5469388	III-1-1	III-2-7	III-3-8	II-1-9	II-2-3	I-1-1	0.0
order-31	2.0	6.0	6.0	0.0	0.0	4.0	6.147158,6.147158	0.08515048	0.90028983	0.5469388	III-1-9	III-2-6	III-3-5	II-1-1	II-2-9	I-1-10	0.0
order-31	2.0	6.0	6.0	0.0	0.0	4.0	6.147158,6.147158	0.08515048	0.90028983	0.5469388	III-1-7	III-2-8	III-3-5	II-1-5	II-2-1	I-1-6	0.0
order-31	2.0	6.0	6.0	0.0	0.0	4.0	6.147158,6.147158	0.08515048	0.90028983	0.5469388	III-1-9	III-2-7	III-3-9	II-1-4	II-2-4	I-1-1	4.0
order-31	2.0	6.0	6.0	0.0	0.0	4.0	6.147158,6.147158	0.08515048	0.90028983	0.5469388	III-1-6	III-2-5	III-3-4	II-1-6	II-2-9	I-1-7	3.0
order-31	2.0	6.0	6.0	0.0	0.0	4.0	6.147158,6.147158	0.08515048	0.90028983	0.5469388	III-1-5	III-2-3	III-3-10	II-1-4	II-2-1	I-1-2	2.0
order-31	2.0	6.0	6.0	0.0	0.0	4.0	6.147158,6.147158	0.08515048	0.90028983	0.5469388	III-1-6	III-2-7	III-3-6	II-1-6	II-2-2	I-1-6	0.0
order-31	2.0	6.0	6.0	0.0	0.0	4.0	6.147158,6.147158	0.08515048	0.90028983	0.5469388	III-1-5	III-2-10	III-3-3	II-1-4	II-2-4	I-1-1	3.0
order-31	2.0	6.0	6.0	0.0	0.0	4.0	6.147158,6.147158	0.08515048	0.90028983	0.5469388	III-1-5	III-2-9	III-3-3	II-1-6	II-2-6	I-1-1	1.0
order-31	2.0	6.0	6.0	0.0	0.0	4.0	6.147158,6.147158	0.08515048	0.90028983	0.5469388	III-1-1	III-2-1	III-3-5	II-1-6	II-2-8	I-1-8	2.0
order-31	2.0	6.0	6.0	0.0	0.0	4.0	6.147158,6.147158	0.08515048	0.90028983	0.5469388	III-1-7	III-2-10	III-3-4	II-1-10	II-2-1	I-1-1	2.0
order-31	2.0	6.0	6.0	0.0	0.0	4.0	6.147158,6.147158	0.08515048	0.90028983	0.5469388	III-1-1	III-2-7	III-3-10	II-1-8	II-2-9	I-1-10	1.0
order-31	2.0	6.0	6.0	0.0	0.0	4.0	6.147158,6.147158	0.08515048	0.90028983	0.5469388	III-1-7	III-2-2	III-3-8	II-1-9	II-2-2	I-1-2	4.0
order-31	2.0	6.0	6.0	0.0	0.0	4.0	6.147158,6.147158	0.08515048	0.90028983	0.5469388	III-1-10	III-2-4	III-3-8	II-1-2	II-2-6	I-1-10	3.0
order-31	2.0	6.0	6.0	0.0	0.0	4.0	6.147158,6.147158	0.08515048	0.90028983	0.5469388	III-1-3	III-2-9	III-3-3	II-1-3	II-2-4	I-1-1	2.0
order-31	2.0	6.0	6.0	0.0	0.0	4.0	6.147158,6.147158	0.08515048	0.90028983	0.5469388	III-1-1	III-2-10	III-3-6	II-1-4	II-2-10	I-1-5	2.0
order-31	2.0	6.0	6.0	0.0	0.0	4.0	6.147158,6.147158	0.08515048	0.90028983	0.5469388	III-1-10	III-2-3	III-3-5	II-1-9	II-2-4	I-1-7	2.0
order-31	2.0	6.0	6.0	0.0	0.0	4.0	6.147158,6.147158	0.08515048	0.90028983	0.5469388	III-1-3	III-2-6	III-3-3	II-1-3	II-2-5	I-1-7	1.0
order-31	2.0	6.0	6.0	0.0	0.0	4.0	6.147158,6.147158	0.08515048	0.90028983	0.5469388	III-1-3	III-2-2	III-3-1	II-1-4	II-2-9	I-1-1	2.0
order-31	2.0	6.0	6.0	0.0	0.0	4.0	6.147158,6.147158	0.08515048	0.90028983	0.5469388	III-1-10	III-2-7	III-3-2	II-1-2	II-2-5	I-1-9	4.0
order-31	2.0	6.0	6.0	0.0	0.0	4.0	6.147158,6.147158	0.08515048	0.90028983	0.5469388	III-1-7	III-2-7	III-3-1	II-1-2	II-2-10	I-1-5	3.0
order-31	2.0	6.0	6.0	0.0	0.0	4.0	6.147158,6.147158	0.08515048	0.90028983	0.5469388	III-1-1	III-2-4	III-3-5	II-1-6	II-2-1	I-1-10	0.0
order-31	2.0	6.0	6.0	0.0	0.0	4.0	6.147158,6.147158	0.08515048	0.90028983	0.5469388	III-1-6	III-2-1	III-3-7	II-1-6	II-2-4	I-1-10	1.0
order-31	2.0	6.0	6.0	0.0	0.0	4.0	6.147158,6.147158	0.08515048	0.90028983	0.5469388	III-1-10	III-2-1	III-3-1	II-1-3	II-2-9	I-1-2	3.0
order-31	2.0	6.0	6.0	0.0	0.0	4.0	6.147158,6.147158	0.08515048	0.90028983	0.5469388	III-1-6	III-2-8	III-3-7	II-1-1	II-2-5	I-1-6	2.0
order-31	2.0	6.0	6.0	0.0	0.0	4.0	6.147158,6.147158	0.08515048	0.90028983	0.5469388	III-1-10	III-2-6	III-3-6	II-1-2	II-2-3	I-1-5	1.0
order-31	2.0	6.0	6.0	0.0	0.0	4.0	6.147158,6.147158	0.08515048	0.90028983	0.5469388	III-1-9	III-2-10	III-3-4	II-1-4	II-2-10	I-1-9	1.0
order-31	2.0	6.0	6.0	0.0	0.0	4.0	6.147158,6.147158	0.08515048	0.90028983	0.5469388	III-1-7	III-2-2	III-3-10	II-1-10	II-2-8	I-1-7	4.0
order-31	2.0	6.0	6.0	0.0	0.0	4.0	6.147158,6.147158	0.08515048	0.90028983	0.5469388	III-1-2	III-2-10	III-3-9	II-1-1	II-2-10	I-1-3	1.0
order-31	2.0	6.0	6.0	0.0	0.0	4.0	6.147158,6.147158	0.08515048	0.90028983	0.5469388	III-1-9	III-2-2	III-3-6	II-1-5	II-2-6	I-1-8	2.0
order-31	2.0	6.0	6.0	0.0	0.0	4.0	6.147158,6.147158	0.08515048	0.90028983	0.5469388	III-1-1	III-2-8	III-3-6	II-1-1	II-2-10	I-1-7	4.0
order-31	2.0	6.0	6.0	0.0	0.0	4.0	6.147158,6.147158	0.08515048	0.90028983	0.5469388	III-1-7	III-2-3	III-3-8	II-1-8	II-2-8	I-1-3	2.0
order-31	2.0	6.0	6.0	0.0	0.0	4.0	6.147158,6.147158	0.08515048	0.90028983	0.5469388	III-1-1	III-2-3	III-3-2	II-1-10	II-2-1	I-1-8	3.0
order-31	2.0	6.0	6.0	0.0	0.0	4.0	6.147158,6.147158	0.08515048	0.90028983	0.5469388	III-1-10	III-2-6	III-3-7	II-1-5	II-2-4	I-1-2	4.0
order-31	2.0	6.0	6.0	0.0	0.0	4.0	6.147158,6.147158	0.08515048	0.90028983	0.5469388	III-1-4	III-2-1	III-3-5	II-1-9	II-2-8	I-1-4	0.0
order-31	2.0	6.0	6.0	0.0	0.0	4.0	6.147158,6.147158	0.08515048	0.90028983	0.5469388	III-1-4	III-2-4	III-3-2	II-1-4	II-2-6	I-1-5	3.0
order-31	2.0	6.0	6.0	0.0	0.0	4.0	6.147158,6.147158	0.08515048	0.90028983	0.5469388	III-1-6	III-2-3	III-3-1	II-1-6	II-2-3	I-1-8	4.0
order-31	2.0	6.0	6.0	0.0	0.0	4.0	6.147158,6.147158	0.08515048	0.90028983	0.5469388	III-1-7	III-2-6	III-3-5	II-1-7	II-2-6	I-1-6	2.0
order-31	2.0	6.0	6.0	0.0	0.0	4.0	6.147158,6.147158	0.08515048	0.90028983	0.5469388	III-1-7	III-2-3	III-3-2	II-1-10	II-2-5	I-1-1	1.0
order-31	2.0	6.0	6.0	0.0	0.0	4.0	6.147158,6.147158	0.08515048	0.90028983	0.5469388	III-1-10	III-2-7	III-3-9	II-1-9	II-2-7	I-1-10	1.0
order-31	2.0	6.0	6.0	0.0	0.0	4.0	6.147158,6.147158	0.08515048	0.90028983	0.5469388	III-1-1	III-2-8	III-3-2	II-1-7	II-2-10	I-1-6	3.0
order-31	2.0	6.0	6.0	0.0	0.0	4.0	6.147158,6.147158	0.08515048	0.90028983	0.5469388	III-1-1	III-2-5	III-3-7	II-1-5	II-2-2	I-1-3	1.0
order-32	4.0	1.0	9.0	4.0	0.0	2.0	2.655642,2.655642	0.2264089	0.6826674	0.28700727	III-1-7	III-2-1	III-3-6	II-1-8	II-2-4	I-1-4	0.0
order-32	4.0	1.0	9.0	4.0	0.0	2.0	2.655642,2.655642	0.2264089	0.6826674	0.28700727	III-1-10	III-2-8	III-3-5	II-1-9	II-2-4	I-1-10	2.0
order-32	4.0	1.0	9.0	4.0	0.0	2.0	2.655642,2.655642	0.2264089	0.6826674	0.28700727	III-1-1	III-2-8	III-3-1	II-1-9	II-2-2	I-1-2	4.0
order-32	4.0	1.0	9.0	4.0	0.0	2.0	2.655642,2.655642	0.2264089	0.6826674	0.28700727	III-1-10	III-2-9	III-3-4	II-1-3	II-2-2	I-1-1	3.0
order-32	4.0	1.0	9.0	4.0	0.0	2.0	2.655642,2.655642	0.2264089	0.6826674	0.28700727	III-1-10	III-2-6	III-3-4	II-1-5	II-2-10	I-1-9	4.0
order-32	4.0	1.0	9.0	4.0	0.0	2.0	2.655642,2.655642	0.2264089	0.6826674	0.28700727	III-1-8	III-2-5	III-3-2	II-1-8	II-2-3	I-1-7	1.0
order-32	4.0	1.0	9.0	4.0	0.0	2.0	2.655642,2.655642	0.2264089	0.6826674	0.28700727	III-1-9	III-2-9	III-3-2	II-1-2	II-2-4	I-1-5	4.0
order-32	4.0	1.0	9.0	4.0	0.0	2.0	2.655642,2.655642	0.2264089	0.6826674	0.28700727	III-1-6	III-2-9	III-3-2	II-1-8	II-2-3	I-1-7	1.0
order-32	4.0	1.0	9.0	4.0	0.0	2.0	2.655642,2.655642	0.2264089	0.6826674	0.28700727	III-1-2	III-2-6	III-3-3	II-1-2	II-2-1	I-1-2	1.0
order-32	4.0	1.0	9.0	4.0	0.0	2.0	2.655642,2.655642	0.2264089	0.6826674	0.28700727	III-1-4	III-2-9	III-3-10	II-1-4	II-2-2	I-1-3	2.0
order-32	4.0	1.0	9.0	4.0	0.0	2.0	2.655642,2.655642	0.2264089	0.6826674	0.28700727	III-1-7	III-2-4	III-3-8	II-1-5	II-2-6	I-1-6	2.0
order-32	4.0	1.0	9.0	4.0	0.0	2.0	2.655642,2.655642	0.2264089	0.6826674	0.28700727	III-1-3	III-2-8	III-3-8	II-1-2	II-2-1	I-1-9	2.0
order-32	4.0	1.0	9.0	4.0	0.0	2.0	2.655642,2.655642	0.2264089	0.6826674	0.28700727	III-1-9	III-2-2	III-3-4	II-1-10	II-2-7	I-1-6	2.0
order-32	4.0	1.0	9.0	4.0	0.0	2.0	2.655642,2.655642	0.2264089	0.6826674	0.28700727	III-1-8	III-2-4	III-3-3	II-1-6	II-2-6	I-1-9	4.0
order-32	4.0	1.0	9.0	4.0	0.0	2.0	2.655642,2.655642	0.2264089	0.6826674	0.28700727	III-1-2	III-2-5	III-3-8	II-1-1	II-2-2	I-1-6	3.0
order-32	4.0	1.0	9.0	4.0	0.0	2.0	2.655642,2.655642	0.2264089	0.6826674	0.28700727	III-1-5	III-2-1	III-3-5	II-1-10	II-2-3	I-1-1	2.0
order-32	4.0	1.0	9.0	4.0	0.0	2.0	2.655642,2.655642	0.2264089	0.6826674	0.28700727	III-1-2	III-2-5	III-3-7	II-1-10	II-2-6	I-1-3	3.0
order-32	4.0	1.0	9.0	4.0	0.0	2.0	2.655642,2.655642	0.2264089	0.6826674	0.28700727	III-1-9	III-2-10	III-3-1	II-1-10	II-2-1	I-1-6	1.0
order-32	4.0	1.0	9.0	4.0	0.0	2.0	2.655642,2.655642	0.2264089	0.6826674	0.28700727	III-1-4	III-2-9	III-3-9	II-1-4	II-2-1	I-1-4	4.0
order-32	4.0	1.0	9.0	4.0	0.0	2.0	2.655642,2.655642	0.2264089	0.6826674	0.28700727	III-1-5	III-2-1	III-3-3	II-1-7	II-2-1	I-1-2	0.0
order-32	4.0	1.0	9.0	4.0	0.0	2.0	2.655642,2.655642	0.2264089	0.6826674	0.28700727	III-1-8	III-2-3	III-3-9	II-1-3	II-2-2	I-1-7	2.0
order-32	4.0	1.0	9.0	4.0	0.0	2.0	2.655642,2.655642	0.2264089	0.6826674	0.28700727	III-1-6	III-2-7	III-3-2	II-1-10	II-2-8	I-1-3	3.0
order-32	4.0	1.0	9.0	4.0	0.0	2.0	2.655642,2.655642	0.2264089	0.6826674	0.28700727	III-1-3	III-2-5	III-3-5	II-1-1	II-2-1	I-1-6	3.0
order-32	4.0	1.0	9.0	4.0	0.0	2.0	2.655642,2.655642	0.2264089	0.6826674	0.28700727	III-1-2	III-2-7	III-3-10	II-1-1	II-2-3	I-1-5	4.0
order-32	4.0	1.0	9.0	4.0	0.0	2.0	2.655642,2.655642	0.2264089	0.6826674	0.28700727	III-1-4	III-2-3	III-3-8	II-1-3	II-2-6	I-1-5	1.0
order-32	4.0	1.0	9.0	4.0	0.0	2.0	2.655642,2.655642	0.2264089	0.6826674	0.28700727	III-1-6	III-2-9	III-3-8	II-1-5	II-2-7	I-1-6	4.0
order-32	4.0	1.0	9.0	4.0	0.0	2.0	2.655642,2.655642	0.2264089	0.6826674	0.28700727	III-1-1	III-2-9	III-3-3	II-1-7	II-2-6	I-1-6	0.0
order-32	4.0	1.0	9.0	4.0	0.0	2.0	2.655642,2.655642	0.2264089	0.6826674	0.28700727	III-1-8	III-2-6	III-3-10	II-1-3	II-2-3	I-1-5	0.0
order-32	4.0	1.0	9.0	4.0	0.0	2.0	2.655642,2.655642	0.2264089	0.6826674	0.28700727	III-1-9	III-2-3	III-3-7	II-1-1	II-2-6	I-1-5	2.0
order-32	4.0	1.0	9.0	4.0	0.0	2.0	2.655642,2.655642	0.2264089	0.6826674	0.28700727	III-1-6	III-2-6	III-3-7	II-1-8	II-2-10	I-1-4	0.0
order-32	4.0	1.0	9.0	4.0	0.0	2.0	2.655642,2.655642	0.2264089	0.6826674	0.28700727	III-1-10	III-2-6	III-3-9	II-1-4	II-2-2	I-1-8	1.0
order-32	4.0	1.0	9.0	4.0	0.0	2.0	2.655642,2.655642	0.2264089	0.6826674	0.28700727	III-1-6	III-2-6	III-3-9	II-1-5	II-2-10	I-1-2	0.0
order-32	4.0	1.0	9.0	4.0	0.0	2.0	2.655642,2.655642	0.2264089	0.6826674	0.28700727	III-1-3	III-2-1	III-3-9	II-1-8	II-2-6	I-1-10	2.0
order-32	4.0	1.0	9.0	4.0	0.0	2.0	2.655642,2.655642	0.2264089	0.6826674	0.28700727	III-1-6	III-2-5	III-3-6	II-1-1	II-2-9	I-1-9	1.0
order-32	4.0	1.0	9.0	4.0	0.0	2.0	2.655642,2.655642	0.2264089	0.6826674	0.28700727	III-1-2	III-2-5	III-3-9	II-1-1	II-2-6	I-1-10	4.0
order-32	4.0	1.0	9.0	4.0	0.0	2.0	2.655642,2.655642	0.2264089	0.6826674	0.28700727	III-1-9	III-2-10	III-3-9	II-1-10	II-2-2	I-1-7	1.0
order-32	4.0	1.0	9.0	4.0	0.0	2.0	2.655642,2.655642	0.2264089	0.6826674	0.28700727	III-1-3	III-2-8	III-3-10	II-1-4	II-2-9	I-1-4	2.0
order-32	4.0	1.0	9.0	4.0	0.0	2.0	2.655642,2.655642	0.2264089	0.6826674	0.28700727	III-1-8	III-2-2	III-3-7	II-1-9	II-2-10	I-1-6	0.0
order-32	4.0	1.0	9.0	4.0	0.0	2.0	2.655642,2.655642	0.2264089	0.6826674	0.28700727	III-1-3	III-2-6	III-3-7	II-1-10	II-2-5	I-1-1	3.0
order-32	4.0	1.0	9.0	4.0	0.0	2.0	2.655642,2.655642	0.2264089	0.6826674	0.28700727	III-1-4	III-2-2	III-3-3	II-1-5	II-2-4	I-1-1	2.0
order-32	4.0	1.0	9.0	4.0	0.0	2.0	2.655642,2.655642	0.2264089	0.6826674	0.28700727	III-1-8	III-2-10	III-3-7	II-1-2	II-2-5	I-1-7	0.0
order-32	4.0	1.0	9.0	4.0	0.0	2.0	2.655642,2.655642	0.2264089	0.6826674	0.28700727	III-1-1	III-2-4	III-3-8	II-1-9	II-2-6	I-1-10	4.0
order-32	4.0	1.0	9.0	4.0	0.0	2.0	2.655642,2.655642	0.2264089	0.6826674	0.28700727	III-1-7	III-2-10	III-3-4	II-1-1	II-2-3	I-1-5	1.0
order-32	4.0	1.0	9.0	4.0	0.0	2.0	2.655642,2.655642	0.2264089	0.6826674	0.28700727	III-1-5	III-2-6	III-3-4	II-1-1	II-2-6	I-1-6	4.0
order-32	4.0	1.0	9.0	4.0	0.0	2.0	2.655642,2.655642	0.2264089	0.6826674	0.28700727	III-1-9	III-2-2	III-3-10	II-1-2	II-2-6	I-1-9	1.0
order-32	4.0	1.0	9.0	4.0	0.0	2.0	2.655642,2.655642	0.2264089	0.6826674	0.28700727	III-1-4	III-2-1	III-3-10	II-1-6	II-2-8	I-1-8	0.0
order-32	4.0	1.0	9.0	4.0	0.0	2.0	2.655642,2.655642	0.2264089	0.6826674	0.28700727	III-1-7	III-2-3	III-3-8	II-1-9	II-2-7	I-1-9	4.0
order-32	4.0	1.0	9.0	4.0	0.0	2.0	2.655642,2.655642	0.2264089	0.6826674	0.28700727	III-1-1	III-2-7	III-3-9	II-1-7	II-2-9	I-1-4	4.0
order-32	4.0	1.0	9.0	4.0	0.0	2.0	2.655642,2.655642	0.2264089	0.6826674	0.28700727	III-1-5	III-2-7	III-3-3	II-1-6	II-2-6	I-1-7	2.0
order-32	4.0	1.0	9.0	4.0	0.0	2.0	2.655642,2.655642	0.2264089	0.6826674	0.28700727	III-1-1	III-2-5	III-3-3	II-1-10	II-2-7	I-1-10	1.0
order-33	5.0	4.0	9.0	3.0	9.0	8.0	3.4926987,3.4926987	0.30096155	0.40996206	0.79869515	III-1-2	III-2-10	III-3-9	II-1-5	II-2-7	I-1-3	3.0
order-33	5.0	4.0	9.0	3.0	9.0	8.0	3.4926987,3.4926987	0.30096155	0.40996206	0.79869515	III-1-8	III-2-10	III-3-3	II-1-3	II-2-10	I-1-5	4.0
order-33	5.0	4.0	9.0	3.0	9.0	8.0	3.4926987,3.4926987	0.30096155	0.40996206	0.79869515	III-1-4	III-2-8	III-3-4	II-1-9	II-2-7	I-1-9	4.0
order-33	5.0	4.0	9.0	3.0	9.0	8.0	3.4926987,3.4926987	0.30096155	0.40996206	0.79869515	III-1-4	III-2-4	III-3-7	II-1-6	II-2-9	I-1-9	3.0
order-33	5.0	4.0	9.0	3.0	9.0	8.0	3.4926987,3.4926987	0.30096155	0.40996206	0.79869515	III-1-5	III-2-2	III-3-7	II-1-9	II-2-3	I-1-3	3.0
order-33	5.0	4.0	9.0	3.0	9.0	8.0	3.4926987,3.4926987	0.30096155	0.40996206	0.79869515	III-1-7	III-2-7	III-3-10	II-1-6	II-2-10	I-1-7	3.0
order-33	5.0	4.0	9.0	3.0	9.0	8.0	3.4926987,3.4926987	0.30096155	0.40996206	0.79869515	III-1-5	III-2-5	III-3-9	II-1-8	II-2-6	I-1-9	1.0
order-33	5.0	4.0	9.0	3.0	9.0	8.0	3.4926987,3.4926987	0.30096155	0.40996206	0.79869515	III-1-5	III-2-10	III-3-7	II-1-10	II-2-4	I-1-2	3.0
order-33	5.0	4.0	9.0	3.0	9.0	8.0	3.4926987,3.4926987	0.30096155	0.40996206	0.79869515	III-1-7	III-2-2	III-3-7	II-1-6	II-2-7	I-1-1	0.0
order-33	5.0	4.0	9.0	3.0	9.0	8.0	3.4926987,3.4926987	0.30096155	0.40996206	0.79869515	III-1-10	III-2-10	III-3-4	II-1-6	II-2-1	I-1-9	0.0
order-33	5.0	4.0	9.0	3.0	9.0	8.0	3.4926987,3.4926987	0.30096155	0.40996206	0.79869515	III-1-1	III-2-3	III-3-5	II-1-4	II-2-9	I-1-1	4.0
order-33	5.0	4.0	9.0	3.0	9.0	8.0	3.4926987,3.4926987	0.30096155	0.40996206	0.79869515	III-1-10	III-2-4	III-3-9	II-1-10	II-2-3	I-1-2	0.0
order-33	5.0	4.0	9.0	3.0	9.0	8.0	3.4926987,3.4926987	0.30096155	0.40996206	0.79869515	III-1-1	III-2-2	III-3-8	II-1-2	II-2-6	I-1-3	4.0
order-33	5.0	4.0	9.0	3.0	9.0	8.0	3.4926987,3.4926987	0.30096155	0.40996206	0.79869515	III-1-3	III-2-9	III-3-8	II-1-8	II-2-2	I-1-9	2.0
order-33	5.0	4.0	9.0	3.0	9.0	8.0	3.4926987,3.4926987	0.30096155	0.40996206	0.79869515	III-1-8	III-2-10	III-3-10	II-1-2	II-2-5	I-1-4	0.0
order-33	5.0	4.0	9.0	3.0	9.0	8.0	3.4926987,3.4926987	0.30096155	0.40996206	0.79869515	III-1-7	III-2-6	III-3-1	II-1-1	II-2-2	I-1-3	3.0
order-33	5.0	4.0	9.0	3.0	9.0	8.0	3.4926987,3.4926987	0.30096155	0.40996206	0.79869515	III-1-1	III-2-2	III-3-8	II-1-5	II-2-8	I-1-2	4.0
order-33	5.0	4.0	9.0	3.0	9.0	8.0	3.4926987,3.4926987	0.30096155	0.40996206	0.79869515	III-1-3	III-2-6	III-3-7	II-1-5	II-2-8	I-1-7	0.0
order-33	5.0	4.0	9.0	3.0	9.0	8.0	3.4926987,3.4926987	0.30096155	0.40996206	0.79869515	III-1-1	III-2-8	III-3-7	II-1-6	II-2-10	I-1-9	4.0
order-33	5.0	4.0	9.0	3.0	9.0	8.0	3.4926987,3.4926987	0.30096155	0.40996206	0.79869515	III-1-4	III-2-2	III-3-5	II-1-10	II-2-10	I-1-7	0.0
order-33	5.0	4.0	9.0	3.0	9.0	8.0	3.4926987,3.4926987	0.30096155	0.40996206	0.79869515	III-1-2	III-2-5	III-3-4	II-1-9	II-2-4	I-1-8	4.0
order-33	5.0	4.0	9.0	3.0	9.0	8.0	3.4926987,3.4926987	0.30096155	0.40996206	0.79869515	III-1-3	III-2-8	III-3-2	II-1-10	II-2-6	I-1-4	2.0
order-33	5.0	4.0	9.0	3.0	9.0	8.0	3.4926987,3.4926987	0.30096155	0.40996206	0.79869515	III-1-5	III-2-4	III-3-6	II-1-7	II-2-1	I-1-6	2.0
order-33	5.0	4.0	9.0	3.0	9.0	8.0	3.4926987,3.4926987	0.30096155	0.40996206	0.79869515	III-1-5	III-2-10	III-3-10	II-1-4	II-2-6	I-1-2	3.0
order-33	5.0	4.0	9.0	3.0	9.0	8.0	3.4926987,3.4926987	0.30096155	0.40996206	0.79869515	III-1-7	III-2-2	III-3-6	II-1-4	II-2-8	I-1-3	1.0
order-33	5.0	4.0	9.0	3.0	9.0	8.0	3.4926987,3.4926987	0.30096155	0.40996206	0.79869515	III-1-7	III-2-9	III-3-2	II-1-4	II-2-2	I-1-8	4.0
order-33	5.0	4.0	9.0	3.0	9.0	8.0	3.4926987,3.4926987	0.30096155	0.40996206	0.79869515	III-1-1	III-2-10	III-3-2	II-1-6	II-2-7	I-1-9	0.0
order-33	5.0	4.0	9.0	3.0	9.0	8.0	3.4926987,3.4926987	0.30096155	0.40996206	0.79869515	III-1-1	III-2-6	III-3-2	II-1-5	II-2-6	I-1-7	1.0
order-33	5.0	4.0	9.0	3.0	9.0	8.0	3.4926987,3.4926987	0.30096155	0.40996206	0.79869515	III-1-6	III-2-9	III-3-5	II-1-2	II-2-5	I-1-4	3.0
order-33	5.0	4.0	9.0	3.0	9.0	8.0	3.4926987,3.4926987	0.30096155	0.40996206	0.79869515	III-1-7	III-2-3	III-3-6	II-1-7	II-2-10	I-1-5	4.0
order-33	5.0	4.0	9.0	3.0	9.0	8.0	3.4926987,3.4926987	0.30096155	0.40996206	0.79869515	III-1-3	III-2-7	III-3-10	II-1-9	II-2-10	I-1-3	3.0
order-33	5.0	4.0	9.0	3.0	9.0	8.0	3.4926987,3.4926987	0.30096155	0.40996206	0.79869515	III-1-9	III-2-8	III-3-4	II-1-4	II-2-6	I-1-5	0.0
order-33	5.0	4.0	9.0	3.0	9.0	8.0	3.4926987,3.4926987	0.30096155	0.40996206	0.79869515	III-1-6	III-2-4	III-3-10	II-1-9	II-2-6	I-1-2	1.0
order-33	5.0	4.0	9.0	3.0	9.0	8.0	3.4926987,3.4926987	0.30096155	0.40996206	0.79869515	III-1-9	III-2-1	III-3-8	II-1-8	II-2-2	I-1-2	2.0
order-33	5.0	4.0	9.0	3.0	9.0	8.0	3.4926987,3.4926987	0.30096155	0.40996206	0.79869515	III-1-5	III-2-3	III-3-8	II-1-8	II-2-7	I-1-4	4.0
order-33	5.0	4.0	9.0	3.0	9.0	8.0	3.4926987,3.4926987	0.30096155	0.40996206	0.79869515	III-1-6	III-2-4	III-3-9	II-1-9	II-2-8	I-1-6	3.0
order-33	5.0	4.0	9.0	3.0	9.0	8.0	3.4926987,3.4926987	0.30096155	0.40996206	0.79869515	III-1-4	III-2-3	III-3-4	II-1-8	II-2-3	I-1-4	4.0
order-33	5.0	4.0	9.0	3.0	9.0	8.0	3.4926987,3.4926987	0.30096155	0.40996206	0.79869515	III-1-10	III-2-8	III-3-8	II-1-3	II-2-3	I-1-3	0.0
order-33	5.0	4.0	9.0	3.0	9.0	8.0	3.4926987,3.4926987	0.30096155	0.40996206	0.79869515	III-1-3	III-2-9	III-3-2	II-1-9	II-2-10	I-1-10	0.0
order-33	5.0	4.0	9.0	3.0	9.0	8.0	3.4926987,3.4926987	0.30096155	0.40996206	0.79869515	III-1-6	III-2-8	III-3-2	II-1-3	II-2-3	I-1-7	1.0
order-33	5.0	4.0	9.0	3.0	9.0	8.0	3.4926987,3.4926987	0.30096155	0.40996206	0.79869515	III-1-6	III-2-10	III-3-10	II-1-10	II-2-9	I-1-5	1.0
order-33	5.0	4.0	9.0	3.0	9.0	8.0	3.4926987,3.4926987	0.30096155	0.40996206	0.79869515	III-1-7	III-2-7	III-3-6	II-1-10	II-2-4	I-1-5	2.0
order-33	5.0	4.0	9.0	3.0	9.0	8.0	3.4926987,3.4926987	0.30096155	0.40996206	0.79869515	III-1-4	III-2-7	III-3-2	II-1-3	II-2-2	I-1-7	3.0
order-33	5.0	4.0	9.0	3.0	9.0	8.0	3.4926987,3.4926987	0.30096155	0.40996206	0.79869515	III-1-10	III-2-9	III-3-9	II-1-7	II-2-7	I-1-10	4.0
order-33	5.0	4.0	9.0	3.0	9.0	8.0	3.4926987,3.4926987	0.30096155	0.40996206	0.79869515	III-1-1	III-2-10	III-3-3	II-1-10	II-2-4	I-1-3	3.0
order-33	5.0	4.0	9.0	3.0	9.0	8.0	3.4926987,3.4926987	0.30096155	0.40996206	0.79869515	III-1-4	III-2-1	III-3-9	II-1-7	II-2-3	I-1-3	4.0
order-33	5.0	4.0	9.0	3.0	9.0	8.0	3.4926987,3.4926987	0.30096155	0.40996206	0.79869515	III-1-6	III-2-4	III-3-5	II-1-8	II-2-8	I-1-1	0.0
order-33	5.0	4.0	9.0	3.0	9.0	8.0	3.4926987,3.4926987	0.30096155	0.40996206	0.79869515	III-1-1	III-2-9	III-3-7	II-1-5	II-2-5	I-1-3	0.0
order-33	5.0	4.0	9.0	3.0	9.0	8.0	3.4926987,3.4926987	0.30096155	0.40996206	0.79869515	III-1-10	III-2-2	III-3-5	II-1-3	II-2-4	I-1-8	0.0
order-33	5.0	4.0	9.0	3.0	9.0	8.0	3.4926987,3.4926987	0.30096155	0.40996206	0.79869515	III-1-7	III-2-2	III-3-6	II-1-5	II-2-8	I-1-4	2.0
order-34	2.0	5.0	5.0	3.0	0.0	5.0	8.368013,8.368013	0.73059607	0.30816454	0.9054226	III-1-4	III-2-4	III-3-3	II-1-7	II-2-1	I-1-3	2.0
order-34	2.0	5.0	5.0	3.0	0.0	5.0	8.368013,8.368013	0.73059607	0.30816454	0.9054226	III-1-7	III-2-7	III-3-1	II-1-6	II-2-9	I-1-5	4.0
order-34	2.0	5.0	5.0	3.0	0.0	5.0	8.368013,8.368013	0.73059607	0.30816454	0.9054226	III-1-10	III-2-4	III-3-9	II-1-6	II-2-2	I-1-2	0.0
order-34	2.0	5.0	5.0	3.0	0.0	5.0	8.368013,8.368013	0.73059607	0.30816454	0.9054226	III-1-6	III-2-3	III-3-2	II-1-9	II-2-1	I-1-1	0.0
order-34	2.0	5.0	5.0	3.0	0.0	5.0	8.368013,8.368013	0.73059607	0.30816454	0.9054226	III-1-8	III-2-1	III-3-9	II-1-9	II-2-5	I-1-3	4.0
order-34	2.0	5.0	5.0	3.0	0.0	5.0	8.368013,8.368013	0.73059607	0.30816454	0.9054226	III-1-2	III-2-3	III-3-2	II-1-9	II-2-4	I-1-1	4.0
order-34	2.0	5.0	5.0	3.0	0.0	5.0	8.368013,8.368013	0.73059607	0.30816454	0.9054226	III-1-1	III-2-7	III-3-7	II-1-3	II-2-5	I-1-1	0.0
order-34	2.0	5.0	5.0	3.0	0.0	5.0	8.368013,8.368013	0.73059607	0.30816454	0.9054226	III-1-7	III-2-8	III-3-7	II-1-5	II-2-9	I-1-10	2.0
order-34	2.0	5.0	5.0	3.0	0.0	5.0	8.368013,8.368013	0.73059607	0.30816454	0.9054226	III-1-1	III-2-3	III-3-1	II-1-1	II-2-5	I-1-10	0.0
order-34	2.0	5.0	5.0	3.0	0.0	5.0	8.368013,8.368013	0.73059607	0.30816454	0.9054226	III-1-8	III-2-3	III-3-9	II-1-5	II-2-2	I-1-6	2.0
order-34	2.0	5.0	5.0	3.0	0.0	5.0	8.368013,8.368013	0.73059607	0.30816454	0.9054226	III-1-9	III-2-7	III-3-5	II-1-5	II-2-7	I-1-1	4.0
order-34	2.0	5.0	5.0	3.0	0.0	5.0	8.368013,8.368013	0.73059607	0.30816454	0.9054226	III-1-3	III-2-5	III-3-1	II-1-8	II-2-6	I-1-3	0.0
order-34	2.0	5.0	5.0	3.0	0.0	5.0	8.368013,8.368013	0.73059607	0.30816454	0.9054226	III-1-6	III-2-3	III-3-9	II-1-10	II-2-3	I-1-10	3.0
order-34	2.0	5.0	5.0	3.0	0.0	5.0	8.368013,8.368013	0.73059607	0.30816454	0.9054226	III-1-5	III-2-3	III-3-1	II-1-6	II-2-5	I-1-1	1.0
order-34	2.0	5.0	5.0	3.0	0.0	5.0	8.368013,8.368013	0.73059607	0.30816454	0.9054226	III-1-5	III-2-8	III-3-7	II-1-3	II-2-5	I-1-4	1.0
order-34	2.0	5.0	5.0	3.0	0.0	5.0	8.368013,8.368013	0.73059607	0.30816454	0.9054226	III-1-7	III-2-8	III-3-3	II-1-8	II-2-3	I-1-10	2.0
order-34	2.0	5.0	5.0	3.0	0.0	5.0	8.368013,8.368013	0.73059607	0.30816454	0.9054226	III-1-3	III-2-7	III-3-10	II-1-5	II-2-1	I-1-6	2.0
order-34	2.0	5.0	5.0	3.0	0.0	5.0	8.368013,8.368013	0.73059607	0.30816454	0.9054226	III-1-1	III-2-6	III-3-2	II-1-2	II-2-9	I-1-1	0.0
order-34	2.0	5.0	5.0	3.0	0.0	5.0	8.368013,8.368013	0.73059607	0.30816454	0.9054226	III-1-6	III-2-8	III-3-10	II-1-8	II-2-8	I-1-6	2.0
order-34	2.0	5.0	5.0	3.0	0.0	5.0	8.368013,8.368013	0.73059607	0.30816454	0.9054226	III-1-10	III-2-4	III-3-6	II-1-4	II-2-6	I-1-1	0.0
order-34	2.0	5.0	5.0	3.0	0.0	5.0	8.368013,8.368013	0.73059607	0.30816454	0.9054226	III-1-1	III-2-3	III-3-6	II-1-5	II-2-6	I-1-7	3.0
order-34	2.0	5.0	5.0	3.0	0.0	5.0	8.368013,8.368013	0.73059607	0.30816454	0.9054226	III-1-2	III-2-7	III-3-1	II-1-7	II-2-2	I-1-7	3.0
order-34	2.0	5.0	5.0	3.0	0.0	5.0	8.368013,8.368013	0.73059607	0.30816454	0.9054226	III-1-8	III-2-2	III-3-2	II-1-10	II-2-9	I-1-4	4.0
order-34	2.0	5.0	5.0	3.0	0.0	5.0	8.368013,8.368013	0.73059607	0.30816454	0.9054226	III-1-2	III-2-10	III-3-4	II-1-9	II-2-4	I-1-4	1.0
order-34	2.0	5.0	5.0	3.0	0.0	5.0	8.368013,8.368013	0.73059607	0.30816454	0.9054226	III-1-4	III-2-1	III-3-3	II-1-2	II-2-7	I-1-5	1.0
order-34	2.0	5.0	5.0	3.0	0.0	5.0	8.368013,8.368013	0.73059607	0.30816454	0.9054226	III-1-2	III-2-2	III-3-6	II-1-5	II-2-1	I-1-7	0.0
order-34	2.0	5.0	5.0	3.0	0.0	5.0	8.368013,8.368013	0.73059607	0.30816454	0.9054226	III-1-6	III-2-5	III-3-1	II-1-1	II-2-9	I-1-9	0.0
order-34	2.0	5.0	5.0	3.0	0.0	5.0	8.368013,8.368013	0.73059607	0.30816454	0.9054226	III-1-3	III-2-9	III-3-5	II-1-3	II-2-3	I-1-3	4.0
order-34	2.0	5.0	5.0	3.0	0.0	5.0	8.368013,8.368013	0.73059607	0.30816454	0.9054226	III-1-9	III-2-2	III-3-7	II-1-10	II-2-4	I-1-3	1.0
order-34	2.0	5.0	5.0	3.0	0.0	5.0	8.368013,8.368013	0.73059607	0.30816454	0.9054226	III-1-6	III-2-10	III-3-10	II-1-3	II-2-3	I-1-5	1.0
order-34	2.0	5.0	5.0	3.0	0.0	5.0	8.368013,8.368013	0.73059607	0.30816454	0.9054226	III-1-5	III-2-1	III-3-3	II-1-1	II-2-10	I-1-8	2.0
order-34	2.0	5.0	5.0	3.0	0.0	5.0	8.368013,8.368013	0.73059607	0.30816454	0.9054226	III-1-9	III-2-3	III-3-8	II-1-2	II-2-1	I-1-5	3.0
order-34	2.0	5.0	5.0	3.0	0.0	5.0	8.368013,8.368013	0.73059607	0.30816454	0.9054226	III-1-8	III-2-3	III-3-10	II-1-6	II-2-3	I-1-8	0.0
order-34	2.0	5.0	5.0	3.0	0.0	5.0	8.368013,8.368013	0.73059607	0.30816454	0.9054226	III-1-9	III-2-3	III-3-3	II-1-6	II-2-8	I-1-2	2.0
order-34	2.0	5.0	5.0	3.0	0.0	5.0	8.368013,8.368013	0.73059607	0.30816454	0.9054226	III-1-4	III-2-8	III-3-9	II-1-2	II-2-6	I-1-6	3.0
order-34	2.0	5.0	5.0	3.0	0.0	5.0	8.368013,8.368013	0.73059607	0.30816454	0.9054226	III-1-3	III-2-4	III-3-8	II-1-9	II-2-1	I-1-4	2.0
order-34	2.0	5.0	5.0	3.0	0.0	5.0	8.368013,8.368013	0.73059607	0.30816454	0.9054226	III-1-2	III-2-7	III-3-1	II-1-9	II-2-9	I-1-3	1.0
order-34	2.0	5.0	5.0	3.0	0.0	5.0	8.368013,8.368013	0.73059607	0.30816454	0.9054226	III-1-6	III-2-6	III-3-6	II-1-4	II-2-3	I-1-3	1.0
order-34	2.0	5.0	5.0	3.0	0.0	5.0	8.368013,8.368013	0.73059607	0.30816454	0.9054226	III-1-9	III-2-2	III-3-4	II-1-7	II-2-10	I-1-5	2.0
order-34	2.0	5.0	5.0	3.0	0.0	5.0	8.368013,8.368013	0.73059607	0.30816454	0.9054226	III-1-6	III-2-9	III-3-3	II-1-9	II-2-8	I-1-10	4.0
order-34	2.0	5.0	5.0	3.0	0.0	5.0	8.368013,8.368013	0.73059607	0.30816454	0.9054226	III-1-4	III-2-9	III-3-3	II-1-5	II-2-1	I-1-3	1.0
order-34	2.0	5.0	5.0	3.0	0.0	5.0	8.368013,8.368013	0.73059607	0.30816454	0.9054226	III-1-4	III-2-7	III-3-8	II-1-5	II-2-4	I-1-9	4.0
order-34	2.0	5.0	5.0	3.0	0.0	5.0	8.368013,8.368013	0.73059607	0.30816454	0.9054226	III-1-2	III-2-7	III-3-1	II-1-5	II-2-1	I-1-10	4.0
order-34	2.0	5.0	5.0	3.0	0.0	5.0	8.368013,8.368013	0.73059607	0.30816454	0.9054226	III-1-6	III-2-3	III-3-5	II-1-10	II-2-6	I-1-1	1.0
order-34	2.0	5.0	5.0	3.0	0.0	5.0	8.368013,8.368013	0.73059607	0.30816454	0.9054226	III-1-4	III-2-4	III-3-5	II-1-7	II-2-9	I-1-3	3.0
order-34	2.0	5.0	5.0	3.0	0.0	5.0	8.368013,8.368013	0.73059607	0.30816454	0.9054226	III-1-6	III-2-4	III-3-5	II-1-6	II-2-4	I-1-7	4.0
order-34	2.0	5.0	5.0	3.0	0.0	5.0	8.368013,8.368013	0.73059607	0.30816454	0.9054226	III-1-9	III-2-1	III-3-3	II-1-4	II-2-4	I-1-9	1.0
order-34	2.0	5.0	5.0	3.0	0.0	5.0	8.368013,8.368013	0.73059607	0.30816454	0.9054226	III-1-6	III-2-9	III-3-3	II-1-7	II-2-1	I-1-10	2.0
order-34	2.0	5.0	5.0	3.0	0.0	5.0	8.368013,8.368013	0.73059607	0.30816454	0.9054226	III-1-9	III-2-8	III-3-9	II-1-6	II-2-7	I-1-3	3.0
order-34	2.0	5.0	5.0	3.0	0.0	5.0	8.368013,8.368013	0.73059607	0.30816454	0.9054226	III-1-5	III-2-9	III-3-1	II-1-3	II-2-9	I-1-8	0.0
order-35	6.0	9.0	7.0	7.0	0.0	4.0	8.660473,8.660473	0.8141508	0.5531994	0.92936087	III-1-3	III-2-9	III-3-4	II-1-6	II-2-2	I-1-4	4.0
order-35	6.0	9.0	7.0	7.0	0.0	4.0	8.660473,8.660473	0.8141508	0.5531994	0.92936087	III-1-1	III-2-2	III-3-10	II-1-6	II-2-9	I-1-1	0.0
order-35	6.0	9.0	7.0	7.0	0.0	4.0	8.660473,8.660473	0.8141508	0.5531994	0.92936087	III-1-1	III-2-9	III-3-4	II-1-9	II-2-5	I-1-9	2.0
order-35	6.0	9.0	7.0	7.0	0.0	4.0	8.660473,8.660473	0.8141508	0.5531994	0.92936087	III-1-3	III-2-2	III-3-6	II-1-1	II-2-8	I-1-7	3.0
order-35	6.0	9.0	7.0	7.0	0.0	4.0	8.660473,8.660473	0.8141508	0.5531994	0.92936087	III-1-1	III-2-7	III-3-5	II-1-3	II-2-1	I-1-7	1.0
order-35	6.0	9.0	7.0	7.0	0.0	4.0	8.660473,8.660473	0.8141508	0.5531994	0.92936087	III-1-1	III-2-7	III-3-6	II-1-4	II-2-5	I-1-10	0.0
order-35	6.0	9.0	7.0	7.0	0.0	4.0	8.660473,8.660473	0.8141508	0.5531994	0.92936087	III-1-5	III-2-6	III-3-8	II-1-3	II-2-8	I-1-7	4.0
order-35	6.0	9.0	7.0	7.0	0.0	4.0	8.660473,8.660473	0.8141508	0.5531994	0.92936087	III-1-9	III-2-4	III-3-8	II-1-4	II-2-1	I-1-4	0.0
order-35	6.0	9.0	7.0	7.0	0.0	4.0	8.660473,8.660473	0.8141508	0.5531994	0.92936087	III-1-3	III-2-2	III-3-10	II-1-6	II-2-5	I-1-5	2.0
order-35	6.0	9.0	7.0	7.0	0.0	4.0	8.660473,8.660473	0.8141508	0.5531994	0.92936087	III-1-2	III-2-9	III-3-1	II-1-8	II-2-10	I-1-4	0.0
order-35	6.0	9.0	7.0	7.0	0.0	4.0	8.660473,8.660473	0.8141508	0.5531994	0.92936087	III-1-8	III-2-2	III-3-7	II-1-1	II-2-7	I-1-2	3.0
order-35	6.0	9.0	7.0	7.0	0.0	4.0	8.660473,8.660473	0.8141508	0.5531994	0.92936087	III-1-7	III-2-10	III-3-10	II-1-5	II-2-9	I-1-1	1.0
order-35	6.0	9.0	7.0	7.0	0.0	4.0	8.660473,8.660473	0.8141508	0.5531994	0.92936087	III-1-5	III-2-7	III-3-7	II-1-9	II-2-9	I-1-8	3.0
order-35	6.0	9.0	7.0	7.0	0.0	4.0	8.660473,8.660473	0.8141508	0.5531994	0.92936087	III-1-9	III-2-7	III-3-1	II-1-9	II-2-3	I-1-6	1.0
order-35	6.0	9.0	7.0	7.0	0.0	4.0	8.660473,8.660473	0.8141508	0.5531994	0.92936087	III-1-6	III-2-6	III-3-5	II-1-3	II-2-8	I-1-7	3.0
order-35	6.0	9.0	7.0	7.0	0.0	4.0	8.660473,8.660473	0.8141508	0.5531994	0.92936087	III-1-7	III-2-4	III-3-10	II-1-1	II-2-1	I-1-1	2.0
order-35	6.0	9.0	7.0	7.0	0.0	4.0	8.660473,8.660473	0.8141508	0.5531994	0.92936087	III-1-4	III-2-3	III-3-3	II-1-10	II-2-6	I-1-1	3.0
order-35	6.0	9.0	7.0	7.0	0.0	4.0	8.660473,8.660473	0.8141508	0.5531994	0.92936087	III-1-8	III-2-3	III-3-9	II-1-10	II-2-1	I-1-8	1.0
order-35	6.0	9.0	7.0	7.0	0.0	4.0	8.660473,8.660473	0.8141508	0.5531994	0.92936087	III-1-3	III-2-8	III-3-4	II-1-9	II-2-1	I-1-8	0.0
order-35	6.0	9.0	7.0	7.0	0.0	4.0	8.660473,8.660473	0.8141508	0.5531994	0.92936087	III-1-8	III-2-7	III-3-7	II-1-1	II-2-7	I-1-9	0.0
order-35	6.0	9.0	7.0	7.0	0.0	4.0	8.660473,8.660473	0.8141508	0.5531994	0.92936087	III-1-2	III-2-4	III-3-10	II-1-10	II-2-5	I-1-1	0.0
order-35	6.0	9.0	7.0	7.0	0.0	4.0	8.660473,8.660473	0.8141508	0.5531994	0.92936087	III-1-7	III-2-10	III-3-5	II-1-3	II-2-10	I-1-4	4.0
order-35	6.0	9.0	7.0	7.0	0.0	4.0	8.660473,8.660473	0.8141508	0.5531994	0.92936087	III-1-5	III-2-6	III-3-2	II-1-1	II-2-3	I-1-3	2.0
order-35	6.0	9.0	7.0	7.0	0.0	4.0	8.660473,8.660473	0.8141508	0.5531994	0.92936087	III-1-3	III-2-5	III-3-9	II-1-7	II-2-3	I-1-8	1.0
order-35	6.0	9.0	7.0	7.0	0.0	4.0	8.660473,8.660473	0.8141508	0.5531994	0.92936087	III-1-2	III-2-2	III-3-5	II-1-3	II-2-7	I-1-7	0.0
order-35	6.0	9.0	7.0	7.0	0.0	4.0	8.660473,8.660473	0.8141508	0.5531994	0.92936087	III-1-5	III-2-6	III-3-5	II-1-6	II-2-4	I-1-8	1.0
order-35	6.0	9.0	7.0	7.0	0.0	4.0	8.660473,8.660473	0.8141508	0.5531994	0.92936087	III-1-7	III-2-1	III-3-8	II-1-7	II-2-10	I-1-1	0.0
order-35	6.0	9.0	7.0	7.0	0.0	4.0	8.660473,8.660473	0.8141508	0.5531994	0.92936087	III-1-4	III-2-3	III-3-6	II-1-5	II-2-8	I-1-7	2.0
order-35	6.0	9.0	7.0	7.0	0.0	4.0	8.660473,8.660473	0.8141508	0.5531994	0.92936087	III-1-7	III-2-1	III-3-8	II-1-9	II-2-6	I-1-7	3.0
order-35	6.0	9.0	7.0	7.0	0.0	4.0	8.660473,8.660473	0.8141508	0.5531994	0.92936087	III-1-6	III-2-2	III-3-8	II-1-9	II-2-4	I-1-5	3.0
order-35	6.0	9.0	7.0	7.0	0.0	4.0	8.660473,8.660473	0.8141508	0.5531994	0.92936087	III-1-4	III-2-1	III-3-8	II-1-9	II-2-1	I-1-5	2.0
order-35	6.0	9.0	7.0	7.0	0.0	4.0	8.660473,8.660473	0.8141508	0.5531994	0.92936087	III-1-2	III-2-1	III-3-3	II-1-7	II-2-10	I-1-9	1.0
order-35	6.0	9.0	7.0	7.0	0.0	4.0	8.660473,8.660473	0.8141508	0.5531994	0.92936087	III-1-7	III-2-9	III-3-3	II-1-8	II-2-9	I-1-5	4.0
order-35	6.0	9.0	7.0	7.0	0.0	4.0	8.660473,8.660473	0.8141508	0.5531994	0.92936087	III-1-2	III-2-5	III-3-5	II-1-9	II-2-3	I-1-1	0.0
order-35	6.0	9.0	7.0	7.0	0.0	4.0	8.660473,8.660473	0.8141508	0.5531994	0.92936087	III-1-5	III-2-6	III-3-6	II-1-5	II-2-8	I-1-9	1.0
order-35	6.0	9.0	7.0	7.0	0.0	4.0	8.660473,8.660473	0.8141508	0.5531994	0.92936087	III-1-6	III-2-5	III-3-7	II-1-7	II-2-8	I-1-5	2.0
order-35	6.0	9.0	7.0	7.0	0.0	4.0	8.660473,8.660473	0.8141508	0.5531994	0.92936087	III-1-2	III-2-1	III-3-1	II-1-3	II-2-8	I-1-9	2.0
order-35	6.0	9.0	7.0	7.0	0.0	4.0	8.660473,8.660473	0.8141508	0.5531994	0.92936087	III-1-3	III-2-2	III-3-5	II-1-4	II-2-5	I-1-3	3.0
order-35	6.0	9.0	7.0	7.0	0.0	4.0	8.660473,8.660473	0.8141508	0.5531994	0.92936087	III-1-5	III-2-3	III-3-10	II-1-8	II-2-9	I-1-2	3.0
order-35	6.0	9.0	7.0	7.0	0.0	4.0	8.660473,8.660473	0.8141508	0.5531994	0.92936087	III-1-1	III-2-9	III-3-4	II-1-7	II-2-6	I-1-8	3.0
order-35	6.0	9.0	7.0	7.0	0.0	4.0	8.660473,8.660473	0.8141508	0.5531994	0.92936087	III-1-6	III-2-9	III-3-5	II-1-2	II-2-2	I-1-2	4.0
order-35	6.0	9.0	7.0	7.0	0.0	4.0	8.660473,8.660473	0.8141508	0.5531994	0.92936087	III-1-2	III-2-8	III-3-5	II-1-8	II-2-1	I-1-7	3.0
order-35	6.0	9.0	7.0	7.0	0.0	4.0	8.660473,8.660473	0.8141508	0.5531994	0.92936087	III-1-1	III-2-6	III-3-8	II-1-2	II-2-7	I-1-1	1.0
order-35	6.0	9.0	7.0	7.0	0.0	4.0	8.660473,8.660473	0.8141508	0.5531994	0.92936087	III-1-1	III-2-8	III-3-7	II-1-5	II-2-10	I-1-6	0.0
order-35	6.0	9.0	7.0	7.0	0.0	4.0	8.660473,8.660473	0.8141508	0.5531994	0.92936087	III-1-7	III-2-8	III-3-3	II-1-7	II-2-2	I-1-10	0.0
order-35	6.0	9.0	7.0	7.0	0.0	4.0	8.660473,8.660473	0.8141508	0.5531994	0.92936087	III-1-8	III-2-8	III-3-1	II-1-5	II-2-9	I-1-6	0.0
order-35	6.0	9.0	7.0	7.0	0.0	4.0	8.660473,8.660473	0.8141508	0.5531994	0.92936087	III-1-4	III-2-9	III-3-1	II-1-9	II-2-7	I-1-7	3.0
order-35	6.0	9.0	7.0	7.0	0.0	4.0	8.660473,8.660473	0.8141508	0.5531994	0.92936087	III-1-6	III-2-9	III-3-9	II-1-7	II-2-1	I-1-3	4.0
order-35	6.0	9.0	7.0	7.0	0.0	4.0	8.660473,8.660473	0.8141508	0.5531994	0.92936087	III-1-4	III-2-6	III-3-3	II-1-9	II-2-5	I-1-8	0.0
order-35	6.0	9.0	7.0	7.0	0.0	4.0	8.660473,8.660473	0.8141508	0.5531994	0.92936087	III-1-4	III-2-5	III-3-7	II-1-6	II-2-2	I-1-6	0.0
order-36	9.0	1.0	0.0	5.0	9.0	9.0	4.8154473,4.8154473	0.6226437	0.11054027	0.50900775	III-1-9	III-2-2	III-3-9	II-1-5	II-2-10	I-1-8	4.0
order-36	9.0	1.0	0.0	5.0	9.0	9.0	4.8154473,4.8154473	0.6226437	0.11054027	0.50900775	III-1-5	III-2-9	III-3-10	II-1-6	II-2-4	I-1-3	0.0
order-36	9.0	1.0	0.0	5.0	9.0	9.0	4.8154473,4.8154473	0.6226437	0.11054027	0.50900775	III-1-9	III-2-6	III-3-3	II-1-6	II-2-3	I-1-3	4.0
order-36	9.0	1.0	0.0	5.0	9.0	9.0	4.8154473,4.8154473	0.6226437	0.11054027	0.50900775	III-1-4	III-2-2	III-3-2	II-1-8	II-2-6	I-1-1	0.0
order-36	9.0	1.0	0.0	5.0	9.0	9.0	4.8154473,4.8154473	0.6226437	0.11054027	0.50900775	III-1-8	III-2-6	III-3-1	II-1-6	II-2-2	I-1-2	2.0
order-36	9.0	1.0	0.0	5.0	9.0	9.0	4.8154473,4.8154473	0.6226437	0.11054027	0.50900775	III-1-3	III-2-3	III-3-3	II-1-7	II-2-8	I-1-6	1.0
order-36	9.0	1.0	0.0	5.0	9.0	9.0	4.8154473,4.8154473	0.6226437	0.11054027	0.50900775	III-1-3	III-2-9	III-3-9	II-1-4	II-2-8	I-1-6	3.0
order-36	9.0	1.0	0.0	5.0	9.0	9.0	4.8154473,4.8154473	0.6226437	0.11054027	0.50900775	III-1-6	III-2-6	III-3-10	II-1-6	II-2-10	I-1-4	3.0
order-36	9.0	1.0	0.0	5.0	9.0	9.0	4.8154473,4.8154473	0.6226437	0.11054027	0.50900775	III-1-10	III-2-9	III-3-10	II-1-1	II-2-3	I-1-2	0.0
order-36	9.0	1.0	0.0	5.0	9.0	9.0	4.8154473,4.8154473	0.6226437	0.11054027	0.50900775	III-1-8	III-2-2	III-3-2	II-1-6	II-2-1	I-1-5	0.0
order-36	9.0	1.0	0.0	5.0	9.0	9.0	4.8154473,4.8154473	0.6226437	0.11054027	0.50900775	III-1-1	III-2-1	III-3-8	II-1-4	II-2-5	I-1-5	0.0
order-36	9.0	1.0	0.0	5.0	9.0	9.0	4.8154473,4.8154473	0.6226437	0.11054027	0.50900775	III-1-7	III-2-4	III-3-10	II-1-5	II-2-9	I-1-1	3.0
order-36	9.0	1.0	0.0	5.0	9.0	9.0	4.8154473,4.8154473	0.6226437	0.11054027	0.50900775	III-1-7	III-2-8	III-3-7	II-1-2	II-2-8	I-1-8	0.0
order-36	9.0	1.0	0.0	5.0	9.0	9.0	4.8154473,4.8154473	0.6226437	0.11054027	0.50900775	III-1-1	III-2-7	III-3-7	II-1-10	II-2-6	I-1-5	3.0
order-36	9.0	1.0	0.0	5.0	9.0	9.0	4.8154473,4.8154473	0.6226437	0.11054027	0.50900775	III-1-8	III-2-7	III-3-7	II-1-7	II-2-5	I-1-2	3.0
order-36	9.0	1.0	0.0	5.0	9.0	9.0	4.8154473,4.8154473	0.6226437	0.11054027	0.50900775	III-1-2	III-2-3	III-3-3	II-1-5	II-2-8	I-1-10	4.0
order-36	9.0	1.0	0.0	5.0	9.0	9.0	4.8154473,4.8154473	0.6226437	0.11054027	0.50900775	III-1-5	III-2-7	III-3-6	II-1-7	II-2-1	I-1-7	2.0
order-36	9.0	1.0	0.0	5.0	9.0	9.0	4.8154473,4.8154473	0.6226437	0.11054027	0.50900775	III-1-6	III-2-9	III-3-7	II-1-6	II-2-4	I-1-6	2.0
order-36	9.0	1.0	0.0	5.0	9.0	9.0	4.8154473,4.8154473	0.6226437	0.11054027	0.50900775	III-1-9	III-2-6	III-3-10	II-1-10	II-2-7	I-1-10	1.0
order-36	9.0	1.0	0.0	5.0	9.0	9.0	4.8154473,4.8154473	0.6226437	0.11054027	0.50900775	III-1-7	III-2-1	III-3-3	II-1-1	II-2-10	I-1-3	0.0
order-36	9.0	1.0	0.0	5.0	9.0	9.0	4.8154473,4.8154473	0.6226437	0.11054027	0.50900775	III-1-1	III-2-9	III-3-6	II-1-4	II-2-9	I-1-5	1.0
order-36	9.0	1.0	0.0	5.0	9.0	9.0	4.8154473,4.8154473	0.6226437	0.11054027	0.50900775	III-1-10	III-2-2	III-3-8	II-1-7	II-2-2	I-1-8	0.0
order-36	9.0	1.0	0.0	5.0	9.0	9.0	4.8154473,4.8154473	0.6226437	0.11054027	0.50900775	III-1-3	III-2-1	III-3-1	II-1-8	II-2-10	I-1-4	4.0
order-36	9.0	1.0	0.0	5.0	9.0	9.0	4.8154473,4.8154473	0.6226437	0.11054027	0.50900775	III-1-8	III-2-4	III-3-2	II-1-8	II-2-6	I-1-1	3.0
order-36	9.0	1.0	0.0	5.0	9.0	9.0	4.8154473,4.8154473	0.6226437	0.11054027	0.50900775	III-1-4	III-2-8	III-3-10	II-1-10	II-2-9	I-1-7	2.0
order-36	9.0	1.0	0.0	5.0	9.0	9.0	4.8154473,4.8154473	0.6226437	0.11054027	0.50900775	III-1-4	III-2-4	III-3-10	II-1-2	II-2-5	I-1-6	0.0
order-36	9.0	1.0	0.0	5.0	9.0	9.0	4.8154473,4.8154473	0.6226437	0.11054027	0.50900775	III-1-8	III-2-8	III-3-7	II-1-4	II-2-2	I-1-2	0.0
order-36	9.0	1.0	0.0	5.0	9.0	9.0	4.8154473,4.8154473	0.6226437	0.11054027	0.50900775	III-1-1	III-2-10	III-3-7	II-1-4	II-2-8	I-1-2	3.0
order-36	9.0	1.0	0.0	5.0	9.0	9.0	4.8154473,4.8154473	0.6226437	0.11054027	0.50900775	III-1-2	III-2-4	III-3-5	II-1-7	II-2-10	I-1-2	1.0
order-36	9.0	1.0	0.0	5.0	9.0	9.0	4.8154473,4.8154473	0.6226437	0.11054027	0.50900775	III-1-2	III-2-2	III-3-5	II-1-2	II-2-1	I-1-2	0.0
order-36	9.0	1.0	0.0	5.0	9.0	9.0	4.8154473,4.8154473	0.6226437	0.11054027	0.50900775	III-1-6	III-2-8	III-3-7	II-1-5	II-2-4	I-1-3	2.0
order-36	9.0	1.0	0.0	5.0	9.0	9.0	4.8154473,4.8154473	0.6226437	0.11054027	0.50900775	III-1-8	III-2-2	III-3-9	II-1-1	II-2-7	I-1-4	1.0
order-36	9.0	1.0	0.0	5.0	9.0	9.0	4.8154473,4.8154473	0.6226437	0.11054027	0.50900775	III-1-10	III-2-6	III-3-2	II-1-2	II-2-10	I-1-9	0.0
order-36	9.0	1.0	0.0	5.0	9.0	9.0	4.8154473,4.8154473	0.6226437	0.11054027	0.50900775	III-1-10	III-2-4	III-3-7	II-1-1	II-2-5	I-1-2	1.0
order-36	9.0	1.0	0.0	5.0	9.0	9.0	4.8154473,4.8154473	0.6226437	0.11054027	0.50900775	III-1-10	III-2-9	III-3-9	II-1-1	II-2-9	I-1-9	4.0
order-36	9.0	1.0	0.0	5.0	9.0	9.0	4.8154473,4.8154473	0.6226437	0.11054027	0.50900775	III-1-8	III-2-10	III-3-5	II-1-3	II-2-1	I-1-7	1.0
order-36	9.0	1.0	0.0	5.0	9.0	9.0	4.8154473,4.8154473	0.6226437	0.11054027	0.50900775	III-1-10	III-2-9	III-3-8	II-1-9	II-2-3	I-1-10	1.0
order-36	9.0	1.0	0.0	5.0	9.0	9.0	4.8154473,4.8154473	0.6226437	0.11054027	0.50900775	III-1-3	III-2-3	III-3-2	II-1-4	II-2-8	I-1-1	2.0
order-36	9.0	1.0	0.0	5.0	9.0	9.0	4.8154473,4.8154473	0.6226437	0.11054027	0.50900775	III-1-6	III-2-4	III-3-8	II-1-4	II-2-7	I-1-7	3.0
order-36	9.0	1.0	0.0	5.0	9.0	9.0	4.8154473,4.8154473	0.6226437	0.11054027	0.50900775	III-1-4	III-2-3	III-3-6	II-1-1	II-2-4	I-1-2	0.0
order-36	9.0	1.0	0.0	5.0	9.0	9.0	4.8154473,4.8154473	0.6226437	0.11054027	0.50900775	III-1-3	III-2-3	III-3-3	II-1-4	II-2-2	I-1-6	3.0
order-36	9.0	1.0	0.0	5.0	9.0	9.0	4.8154473,4.8154473	0.6226437	0.11054027	0.50900775	III-1-5	III-2-1	III-3-5	II-1-3	II-2-9	I-1-6	3.0
order-36	9.0	1.0	0.0	5.0	9.0	9.0	4.8154473,4.8154473	0.6226437	0.11054027	0.50900775	III-1-9	III-2-5	III-3-3	II-1-9	II-2-4	I-1-8	4.0
order-36	9.0	1.0	0.0	5.0	9.0	9.0	4.8154473,4.8154473	0.6226437	0.11054027	0.50900775	III-1-3	III-2-7	III-3-2	II-1-1	II-2-8	I-1-5	2.0
order-36	9.0	1.0	0.0	5.0	9.0	9.0	4.8154473,4.8154473	0.6226437	0.11054027	0.50900775	III-1-3	III-2-10	III-3-6	II-1-9	II-2-9	I-1-1	0.0
order-36	9.0	1.0	0.0	5.0	9.0	9.0	4.8154473,4.8154473	0.6226437	0.11054027	0.50900775	III-1-3	III-2-2	III-3-10	II-1-4	II-2-10	I-1-2	0.0
order-36	9.0	1.0	0.0	5.0	9.0	9.0	4.8154473,4.8154473	0.6226437	0.11054027	0.50900775	III-1-8	III-2-4	III-3-7	II-1-9	II-2-10	I-1-8	2.0
order-36	9.0	1.0	0.0	5.0	9.0	9.0	4.8154473,4.8154473	0.6226437	0.11054027	0.50900775	III-1-8	III-2-4	III-3-9	II-1-1	II-2-2	I-1-7	0.0
order-36	9.0	1.0	0.0	5.0	9.0	9.0	4.8154473,4.8154473	0.6226437	0.11054027	0.50900775	III-1-8	III-2-7	III-3-6	II-1-1	II-2-8	I-1-9	1.0
order-36	9.0	1.0	0.0	5.0	9.0	9.0	4.8154473,4.8154473	0.6226437	0.11054027	0.50900775	III-1-5	III-2-4	III-3-5	II-1-5	II-2-5	I-1-3	2.0
order-37	4.0	0.0	3.0	9.0	9.0	0.0	7.9216676,7.9216676	0.047618985	0.43089837	0.38276786	III-1-9	III-2-6	III-3-2	II-1-7	II-2-7	I-1-8	3.0
order-37	4.0	0.0	3.0	9.0	9.0	0.0	7.9216676,7.9216676	0.047618985	0.43089837	0.38276786	III-1-5	III-2-10	III-3-9	II-1-2	II-2-9	I-1-6	3.0
order-37	4.0	0.0	3.0	9.0	9.0	0.0	7.9216676,7.9216676	0.047618985	0.43089837	0.38276786	III-1-5	III-2-10	III-3-3	II-1-5	II-2-9	I-1-5	4.0
order-37	4.0	0.0	3.0	9.0	9.0	0.0	7.9216676,7.9216676	0.047618985	0.43089837	0.38276786	III-1-2	III-2-7	III-3-1	II-1-6	II-2-10	I-1-2	4.0
order-37	4.0	0.0	3.0	9.0	9.0	0.0	7.9216676,7.9216676	0.047618985	0.43089837	0.38276786	III-1-10	III-2-1	III-3-5	II-1-5	II-2-4	I-1-6	1.0
order-37	4.0	0.0	3.0	9.0	9.0	0.0	7.9216676,7.9216676	0.047618985	0.43089837	0.38276786	III-1-3	III-2-4	III-3-5	II-1-2	II-2-5	I-1-3	4.0
order-37	4.0	0.0	3.0	9.0	9.0	0.0	7.9216676,7.9216676	0.047618985	0.43089837	0.38276786	III-1-5	III-2-8	III-3-5	II-1-7	II-2-9	I-1-2	1.0
order-37	4.0	0.0	3.0	9.0	9.0	0.0	7.9216676,7.9216676	0.047618985	0.43089837	0.38276786	III-1-7	III-2-9	III-3-2	II-1-6	II-2-1	I-1-2	1.0
order-37	4.0	0.0	3.0	9.0	9.0	0.0	7.9216676,7.9216676	0.047618985	0.43089837	0.38276786	III-1-1	III-2-6	III-3-8	II-1-2	II-2-10	I-1-2	0.0
order-37	4.0	0.0	3.0	9.0	9.0	0.0	7.9216676,7.9216676	0.047618985	0.43089837	0.38276786	III-1-3	III-2-9	III-3-5	II-1-5	II-2-8	I-1-10	2.0
order-37	4.0	0.0	3.0	9.0	9.0	0.0	7.9216676,7.9216676	0.047618985	0.43089837	0.38276786	III-1-4	III-2-8	III-3-6	II-1-6	II-2-5	I-1-6	3.0
order-37	4.0	0.0	3.0	9.0	9.0	0.0	7.9216676,7.9216676	0.047618985	0.43089837	0.38276786	III-1-4	III-2-4	III-3-10	II-1-4	II-2-10	I-1-2	3.0
order-37	4.0	0.0	3.0	9.0	9.0	0.0	7.9216676,7.9216676	0.047618985	0.43089837	0.38276786	III-1-10	III-2-2	III-3-6	II-1-8	II-2-4	I-1-6	2.0
order-37	4.0	0.0	3.0	9.0	9.0	0.0	7.9216676,7.9216676	0.047618985	0.43089837	0.38276786	III-1-10	III-2-9	III-3-10	II-1-8	II-2-2	I-1-3	0.0
order-37	4.0	0.0	3.0	9.0	9.0	0.0	7.9216676,7.9216676	0.047618985	0.43089837	0.38276786	III-1-3	III-2-8	III-3-2	II-1-2	II-2-10	I-1-3	3.0
order-37	4.0	0.0	3.0	9.0	9.0	0.0	7.9216676,7.9216676	0.047618985	0.43089837	0.38276786	III-1-3	III-2-8	III-3-8	II-1-9	II-2-2	I-1-8	2.0
order-37	4.0	0.0	3.0	9.0	9.0	0.0	7.9216676,7.9216676	0.047618985	0.43089837	0.38276786	III-1-6	III-2-3	III-3-5	II-1-9	II-2-2	I-1-4	4.0
order-37	4.0	0.0	3.0	9.0	9.0	0.0	7.9216676,7.9216676	0.047618985	0.43089837	0.38276786	III-1-9	III-2-8	III-3-4	II-1-10	II-2-6	I-1-6	3.0
order-37	4.0	0.0	3.0	9.0	9.0	0.0	7.9216676,7.9216676	0.047618985	0.43089837	0.38276786	III-1-1	III-2-5	III-3-7	II-1-9	II-2-5	I-1-5	1.0
order-37	4.0	0.0	3.0	9.0	9.0	0.0	7.9216676,7.9216676	0.047618985	0.43089837	0.38276786	III-1-2	III-2-6	III-3-4	II-1-2	II-2-1	I-1-1	2.0
order-37	4.0	0.0	3.0	9.0	9.0	0.0	7.9216676,7.9216676	0.047618985	0.43089837	0.38276786	III-1-1	III-2-3	III-3-1	II-1-3	II-2-9	I-1-2	0.0
order-37	4.0	0.0	3.0	9.0	9.0	0.0	7.9216676,7.9216676	0.047618985	0.43089837	0.38276786	III-1-6	III-2-2	III-3-7	II-1-6	II-2-10	I-1-2	0.0
order-37	4.0	0.0	3.0	9.0	9.0	0.0	7.9216676,7.9216676	0.047618985	0.43089837	0.38276786	III-1-1	III-2-6	III-3-9	II-1-8	II-2-9	I-1-2	2.0
order-37	4.0	0.0	3.0	9.0	9.0	0.0	7.9216676,7.9216676	0.047618985	0.43089837	0.38276786	III-1-3	III-2-6	III-3-9	II-1-4	II-2-2	I-1-10	2.0
order-37	4.0	0.0	3.0	9.0	9.0	0.0	7.9216676,7.9216676	0.047618985	0.43089837	0.38276786	III-1-9	III-2-3	III-3-7	II-1-2	II-2-6	I-1-1	3.0
order-37	4.0	0.0	3.0	9.0	9.0	0.0	7.9216676,7.9216676	0.047618985	0.43089837	0.38276786	III-1-7	III-2-8	III-3-7	II-1-10	II-2-10	I-1-4	4.0
order-37	4.0	0.0	3.0	9.0	9.0	0.0	7.9216676,7.9216676	0.047618985	0.43089837	0.38276786	III-1-6	III-2-7	III-3-4	II-1-9	II-2-8	I-1-4	3.0
order-37	4.0	0.0	3.0	9.0	9.0	0.0	7.9216676,7.9216676	0.047618985	0.43089837	0.38276786	III-1-6	III-2-7	III-3-7	II-1-4	II-2-6	I-1-2	0.0
order-37	4.0	0.0	3.0	9.0	9.0	0.0	7.9216676,7.9216676	0.047618985	0.43089837	0.38276786	III-1-8	III-2-3	III-3-6	II-1-3	II-2-7	I-1-10	3.0
order-37	4.0	0.0	3.0	9.0	9.0	0.0	7.9216676,7.9216676	0.047618985	0.43089837	0.38276786	III-1-9	III-2-10	III-3-7	II-1-3	II-2-2	I-1-2	0.0
order-37	4.0	0.0	3.0	9.0	9.0	0.0	7.9216676,7.9216676	0.047618985	0.43089837	0.38276786	III-1-4	III-2-9	III-3-8	II-1-7	II-2-3	I-1-4	0.0
order-37	4.0	0.0	3.0	9.0	9.0	0.0	7.9216676,7.9216676	0.047618985	0.43089837	0.38276786	III-1-4	III-2-6	III-3-2	II-1-4	II-2-1	I-1-2	3.0
order-37	4.0	0.0	3.0	9.0	9.0	0.0	7.9216676,7.9216676	0.047618985	0.43089837	0.38276786	III-1-1	III-2-4	III-3-4	II-1-6	II-2-5	I-1-4	4.0
order-37	4.0	0.0	3.0	9.0	9.0	0.0	7.9216676,7.9216676	0.047618985	0.43089837	0.38276786	III-1-5	III-2-6	III-3-7	II-1-6	II-2-10	I-1-6	4.0
order-37	4.0	0.0	3.0	9.0	9.0	0.0	7.9216676,7.9216676	0.047618985	0.43089837	0.38276786	III-1-7	III-2-4	III-3-7	II-1-9	II-2-1	I-1-10	0.0
order-37	4.0	0.0	3.0	9.0	9.0	0.0	7.9216676,7.9216676	0.047618985	0.43089837	0.38276786	III-1-2	III-2-9	III-3-8	II-1-1	II-2-7	I-1-5	1.0
order-37	4.0	0.0	3.0	9.0	9.0	0.0	7.9216676,7.9216676	0.047618985	0.43089837	0.38276786	III-1-8	III-2-3	III-3-6	II-1-9	II-2-7	I-1-10	3.0
order-37	4.0	0.0	3.0	9.0	9.0	0.0	7.9216676,7.9216676	0.047618985	0.43089837	0.38276786	III-1-1	III-2-5	III-3-4	II-1-3	II-2-4	I-1-3	3.0
order-37	4.0	0.0	3.0	9.0	9.0	0.0	7.9216676,7.9216676	0.047618985	0.43089837	0.38276786	III-1-4	III-2-8	III-3-7	II-1-9	II-2-7	I-1-4	2.0
order-37	4.0	0.0	3.0	9.0	9.0	0.0	7.9216676,7.9216676	0.047618985	0.43089837	0.38276786	III-1-2	III-2-10	III-3-7	II-1-10	II-2-9	I-1-8	0.0
order-37	4.0	0.0	3.0	9.0	9.0	0.0	7.9216676,7.9216676	0.047618985	0.43089837	0.38276786	III-1-7	III-2-10	III-3-4	II-1-8	II-2-1	I-1-3	1.0
order-37	4.0	0.0	3.0	9.0	9.0	0.0	7.9216676,7.9216676	0.047618985	0.43089837	0.38276786	III-1-8	III-2-9	III-3-6	II-1-1	II-2-5	I-1-3	2.0
order-37	4.0	0.0	3.0	9.0	9.0	0.0	7.9216676,7.9216676	0.047618985	0.43089837	0.38276786	III-1-2	III-2-7	III-3-10	II-1-10	II-2-2	I-1-5	2.0
order-37	4.0	0.0	3.0	9.0	9.0	0.0	7.9216676,7.9216676	0.047618985	0.43089837	0.38276786	III-1-8	III-2-8	III-3-8	II-1-3	II-2-1	I-1-9	3.0
order-37	4.0	0.0	3.0	9.0	9.0	0.0	7.9216676,7.9216676	0.047618985	0.43089837	0.38276786	III-1-4	III-2-5	III-3-1	II-1-5	II-2-6	I-1-7	2.0
order-37	4.0	0.0	3.0	9.0	9.0	0.0	7.9216676,7.9216676	0.047618985	0.43089837	0.38276786	III-1-7	III-2-3	III-3-10	II-1-8	II-2-6	I-1-5	0.0
order-37	4.0	0.0	3.0	9.0	9.0	0.0	7.9216676,7.9216676	0.047618985	0.43089837	0.38276786	III-1-9	III-2-9	III-3-10	II-1-4	II-2-6	I-1-5	4.0
order-37	4.0	0.0	3.0	9.0	9.0	0.0	7.9216676,7.9216676	0.047618985	0.43089837	0.38276786	III-1-8	III-2-7	III-3-8	II-1-3	II-2-10	I-1-7	2.0
order-37	4.0	0.0	3.0	9.0	9.0	0.0	7.9216676,7.9216676	0.047618985	0.43089837	0.38276786	III-1-9	III-2-5	III-3-4	II-1-4	II-2-8	I-1-5	4.0
order-37	4.0	0.0	3.0	9.0	9.0	0.0	7.9216676,7.9216676	0.047618985	0.43089837	0.38276786	III-1-9	III-2-1	III-3-3	II-1-10	II-2-8	I-1-10	3.0
order-38	2.0	2.0	7.0	3.0	3.0	8.0	7.2137094,7.2137094	0.72249323	0.90123475	0.6270733	III-1-2	III-2-2	III-3-3	II-1-7	II-2-5	I-1-8	1.0
order-38	2.0	2.0	7.0	3.0	3.0	8.0	7.2137094,7.2137094	0.72249323	0.90123475	0.6270733	III-1-6	III-2-10	III-3-3	II-1-6	II-2-10	I-1-6	0.0
order-38	2.0	2.0	7.0	3.0	3.0	8.0	7.2137094,7.2137094	0.72249323	0.90123475	0.6270733	III-1-4	III-2-9	III-3-1	II-1-3	II-2-3	I-1-8	1.0
order-38	2.0	2.0	7.0	3.0	3.0	8.0	7.2137094,7.2137094	0.72249323	0.90123475	0.6270733	III-1-6	III-2-1	III-3-10	II-1-9	II-2-1	I-1-3	4.0
order-38	2.0	2.0	7.0	3.0	3.0	8.0	7.2137094,7.2137094	0.72249323	0.90123475	0.6270733	III-1-2	III-2-7	III-3-10	II-1-7	II-2-1	I-1-10	4.0
order-38	2.0	2.0	7.0	3.0	3.0	8.0	7.2137094,7.2137094	0.72249323	0.90123475	0.6270733	III-1-6	III-2-10	III-3-6	II-1-1	II-2-9	I-1-6	1.0
order-38	2.0	2.0	7.0	3.0	3.0	8.0	7.2137094,7.2137094	0.72249323	0.90123475	0.6270733	III-1-10	III-2-2	III-3-2	II-1-7	II-2-1	I-1-7	2.0
order-38	2.0	2.0	7.0	3.0	3.0	8.0	7.2137094,7.2137094	0.72249323	0.90123475	0.6270733	III-1-7	III-2-3	III-3-5	II-1-7	II-2-5	I-1-3	0.0
order-38	2.0	2.0	7.0	3.0	3.0	8.0	7.2137094,7.2137094	0.72249323	0.90123475	0.6270733	III-1-5	III-2-8	III-3-9	II-1-2	II-2-5	I-1-6	4.0
order-38	2.0	2.0	7.0	3.0	3.0	8.0	7.2137094,7.2137094	0.72249323	0.90123475	0.6270733	III-1-3	III-2-7	III-3-10	II-1-2	II-2-6	I-1-7	2.0
order-38	2.0	2.0	7.0	3.0	3.0	8.0	7.2137094,7.2137094	0.72249323	0.90123475	0.6270733	III-1-3	III-2-10	III-3-5	II-1-9	II-2-10	I-1-7	4.0
order-38	2.0	2.0	7.0	3.0	3.0	8.0	7.2137094,7.2137094	0.72249323	0.90123475	0.6270733	III-1-5	III-2-5	III-3-3	II-1-8	II-2-4	I-1-4	4.0
order-38	2.0	2.0	7.0	3.0	3.0	8.0	7.2137094,7.2137094	0.72249323	0.90123475	0.6270733	III-1-6	III-2-7	III-3-2	II-1-8	II-2-3	I-1-3	3.0
order-38	2.0	2.0	7.0	3.0	3.0	8.0	7.2137094,7.2137094	0.72249323	0.90123475	0.6270733	III-1-5	III-2-6	III-3-10	II-1-6	II-2-6	I-1-4	0.0
order-38	2.0	2.0	7.0	3.0	3.0	8.0	7.2137094,7.2137094	0.72249323	0.90123475	0.6270733	III-1-8	III-2-6	III-3-8	II-1-7	II-2-9	I-1-4	4.0
order-38	2.0	2.0	7.0	3.0	3.0	8.0	7.2137094,7.2137094	0.72249323	0.90123475	0.6270733	III-1-8	III-2-8	III-3-9	II-1-4	II-2-4	I-1-3	0.0
order-38	2.0	2.0	7.0	3.0	3.0	8.0	7.2137094,7.2137094	0.72249323	0.90123475	0.6270733	III-1-7	III-2-4	III-3-4	II-1-1	II-2-4	I-1-4	1.0
order-38	2.0	2.0	7.0	3.0	3.0	8.0	7.2137094,7.2137094	0.72249323	0.90123475	0.6270733	III-1-4	III-2-8	III-3-2	II-1-10	II-2-10	I-1-8	3.0
order-38	2.0	2.0	7.0	3.0	3.0	8.0	7.2137094,7.2137094	0.72249323	0.90123475	0.6270733	III-1-10	III-2-2	III-3-9	II-1-6	II-2-1	I-1-3	0.0
order-38	2.0	2.0	7.0	3.0	3.0	8.0	7.2137094,7.2137094	0.72249323	0.90123475	0.6270733	III-1-10	III-2-8	III-3-3	II-1-4	II-2-9	I-1-1	0.0
order-38	2.0	2.0	7.0	3.0	3.0	8.0	7.2137094,7.2137094	0.72249323	0.90123475	0.6270733	III-1-4	III-2-4	III-3-6	II-1-7	II-2-5	I-1-7	1.0
order-38	2.0	2.0	7.0	3.0	3.0	8.0	7.2137094,7.2137094	0.72249323	0.90123475	0.6270733	III-1-1	III-2-8	III-3-1	II-1-1	II-2-4	I-1-3	1.0
order-38	2.0	2.0	7.0	3.0	3.0	8.0	7.2137094,7.2137094	0.72249323	0.90123475	0.6270733	III-1-10	III-2-9	III-3-3	II-1-8	II-2-1	I-1-6	2.0
order-38	2.0	2.0	7.0	3.0	3.0	8.0	7.2137094,7.2137094	0.72249323	0.90123475	0.6270733	III-1-9	III-2-1	III-3-4	II-1-7	II-2-10	I-1-10	0.0
order-38	2.0	2.0	7.0	3.0	3.0	8.0	7.2137094,7.2137094	0.72249323	0.90123475	0.6270733	III-1-10	III-2-8	III-3-10	II-1-10	II-2-8	I-1-8	0.0
order-38	2.0	2.0	7.0	3.0	3.0	8.0	7.2137094,7.2137094	0.72249323	0.90123475	0.6270733	III-1-5	III-2-5	III-3-7	II-1-7	II-2-5	I-1-5	2.0
order-38	2.0	2.0	7.0	3.0	3.0	8.0	7.2137094,7.2137094	0.72249323	0.90123475	0.6270733	III-1-5	III-2-7	III-3-9	II-1-9	II-2-2	I-1-1	1.0
order-38	2.0	2.0	7.0	3.0	3.0	8.0	7.2137094,7.2137094	0.72249323	0.90123475	0.6270733	III-1-10	III-2-1	III-3-6	II-1-2	II-2-10	I-1-6	3.0
order-38	2.0	2.0	7.0	3.0	3.0	8.0	7.2137094,7.2137094	0.72249323	0.90123475	0.6270733	III-1-9	III-2-9	III-3-1	II-1-9	II-2-4	I-1-7	2.0
order-38	2.0	2.0	7.0	3.0	3.0	8.0	7.2137094,7.2137094	0.72249323	0.90123475	0.6270733	III-1-3	III-2-2	III-3-1	II-1-3	II-2-7	I-1-1	2.0
order-38	2.0	2.0	7.0	3.0	3.0	8.0	7.2137094,7.2137094	0.72249323	0.90123475	0.6270733	III-1-5	III-2-6	III-3-1	II-1-3	II-2-3	I-1-5	2.0
order-38	2.0	2.0	7.0	3.0	3.0	8.0	7.2137094,7.2137094	0.72249323	0.90123475	0.6270733	III-1-6	III-2-2	III-3-9	II-1-4	II-2-2	I-1-9	1.0
order-38	2.0	2.0	7.0	3.0	3.0	8.0	7.2137094,7.2137094	0.72249323	0.90123475	0.6270733	III-1-6	III-2-1	III-3-3	II-1-10	II-2-6	I-1-4	3.0
order-38	2.0	2.0	7.0	3.0	3.0	8.0	7.2137094,7.2137094	0.72249323	0.90123475	0.6270733	III-1-1	III-2-5	III-3-1	II-1-2	II-2-7	I-1-4	3.0
order-38	2.0	2.0	7.0	3.0	3.0	8.0	7.2137094,7.2137094	0.72249323	0.90123475	0.6270733	III-1-9	III-2-6	III-3-5	II-1-4	II-2-3	I-1-8	0.0
order-38	2.0	2.0	7.0	3.0	3.0	8.0	7.2137094,7.2137094	0.72249323	0.90123475	0.6270733	III-1-7	III-2-10	III-3-5	II-1-9	II-2-3	I-1-3	2.0
order-38	2.0	2.0	7.0	3.0	3.0	8.0	7.2137094,7.2137094	0.72249323	0.90123475	0.6270733	III-1-5	III-2-4	III-3-8	II-1-6	II-2-7	I-1-1	3.0
order-38	2.0	2.0	7.0	3.0	3.0	8.0	7.2137094,7.2137094	0.72249323	0.90123475	0.6270733	III-1-3	III-2-4	III-3-8	II-1-2	II-2-5	I-1-3	1.0
order-38	2.0	2.0	7.0	3.0	3.0	8.0	7.2137094,7.2137094	0.72249323	0.90123475	0.6270733	III-1-7	III-2-1	III-3-3	II-1-5	II-2-9	I-1-6	3.0
order-38	2.0	2.0	7.0	3.0	3.0	8.0	7.2137094,7.2137094	0.72249323	0.90123475	0.6270733	III-1-7	III-2-1	III-3-9	II-1-3	II-2-8	I-1-9	4.0
order-38	2.0	2.0	7.0	3.0	3.0	8.0	7.2137094,7.2137094	0.72249323	0.90123475	0.6270733	III-1-10	III-2-2	III-3-4	II-1-4	II-2-6	I-1-6	2.0
order-38	2.0	2.0	7.0	3.0	3.0	8.0	7.2137094,7.2137094	0.72249323	0.90123475	0.6270733	III-1-6	III-2-7	III-3-1	II-1-1	II-2-3	I-1-7	2.0
order-38	2.0	2.0	7.0	3.0	3.0	8.0	7.2137094,7.2137094	0.72249323	0.90123475	0.6270733	III-1-2	III-2-3	III-3-2	II-1-1	II-2-9	I-1-6	0.0
order-38	2.0	2.0	7.0	3.0	3.0	8.0	7.2137094,7.2137094	0.72249323	0.90123475	0.6270733	III-1-3	III-2-2	III-3-5	II-1-6	II-2-10	I-1-9	0.0
order-38	2.0	2.0	7.0	3.0	3.0	8.0	7.2137094,7.2137094	0.72249323	0.90123475	0.6270733	III-1-7	III-2-2	III-3-8	II-1-2	II-2-6	I-1-7	1.0
order-38	2.0	2.0	7.0	3.0	3.0	8.0	7.2137094,7.2137094	0.72249323	0.90123475	0.6270733	III-1-5	III-2-9	III-3-7	II-1-8	II-2-4	I-1-1	4.0
order-38	2.0	2.0	7.0	3.0	3.0	8.0	7.2137094,7.2137094	0.72249323	0.90123475	0.6270733	III-1-6	III-2-4	III-3-9	II-1-8	II-2-1	I-1-9	2.0
order-38	2.0	2.0	7.0	3.0	3.0	8.0	7.2137094,7.2137094	0.72249323	0.90123475	0.6270733	III-1-7	III-2-9	III-3-1	II-1-1	II-2-9	I-1-1	3.0
order-38	2.0	2.0	7.0	3.0	3.0	8.0	7.2137094,7.2137094	0.72249323	0.90123475	0.6270733	III-1-7	III-2-1	III-3-8	II-1-3	II-2-5	I-1-4	4.0
order-38	2.0	2.0	7.0	3.0	3.0	8.0	7.2137094,7.2137094	0.72249323	0.90123475	0.6270733	III-1-5	III-2-6	III-3-10	II-1-6	II-2-10	I-1-8	2.0
order-39	6.0	7.0	2.0	8.0	6.0	2.0	2.2952724,2.2952724	0.97106093	0.3818463	0.5238116	III-1-9	III-2-2	III-3-4	II-1-2	II-2-6	I-1-8	1.0
order-39	6.0	7.0	2.0	8.0	6.0	2.0	2.2952724,2.2952724	0.97106093	0.3818463	0.5238116	III-1-9	III-2-6	III-3-3	II-1-2	II-2-4	I-1-2	2.0
order-39	6.0	7.0	2.0	8.0	6.0	2.0	2.2952724,2.2952724	0.97106093	0.3818463	0.5238116	III-1-10	III-2-7	III-3-9	II-1-6	II-2-6	I-1-4	4.0
order-39	6.0	7.0	2.0	8.0	6.0	2.0	2.2952724,2.2952724	0.97106093	0.3818463	0.5238116	III-1-3	III-2-2	III-3-9	II-1-5	II-2-7	I-1-10	3.0
order-39	6.0	7.0	2.0	8.0	6.0	2.0	2.2952724,2.2952724	0.97106093	0.3818463	0.5238116	III-1-8	III-2-10	III-3-6	II-1-3	II-2-1	I-1-1	4.0
order-39	6.0	7.0	2.0	8.0	6.0	2.0	2.2952724,2.2952724	0.97106093	0.3818463	0.5238116	III-1-8	III-2-7	III-3-3	II-1-6	II-2-5	I-1-3	0.0
order-39	6.0	7.0	2.0	8.0	6.0	2.0	2.2952724,2.2952724	0.97106093	0.3818463	0.5238116	III-1-3	III-2-3	III-3-2	II-1-8	II-2-1	I-1-6	4.0
order-39	6.0	7.0	2.0	8.0	6.0	2.0	2.2952724,2.2952724	0.97106093	0.3818463	0.5238116	III-1-8	III-2-4	III-3-1	II-1-6	II-2-2	I-1-7	1.0
order-39	6.0	7.0	2.0	8.0	6.0	2.0	2.2952724,2.2952724	0.97106093	0.3818463	0.5238116	III-1-1	III-2-2	III-3-4	II-1-9	II-2-5	I-1-6	4.0
order-39	6.0	7.0	2.0	8.0	6.0	2.0	2.2952724,2.2952724	0.97106093	0.3818463	0.5238116	III-1-10	III-2-7	III-3-7	II-1-3	II-2-6	I-1-10	4.0
order-39	6.0	7.0	2.0	8.0	6.0	2.0	2.2952724,2.2952724	0.97106093	0.3818463	0.5238116	III-1-5	III-2-6	III-3-10	II-1-6	II-2-9	I-1-10	2.0
order-39	6.0	7.0	2.0	8.0	6.0	2.0	2.2952724,2.2952724	0.97106093	0.3818463	0.5238116	III-1-6	III-2-4	III-3-5	II-1-3	II-2-10	I-1-7	0.0
order-39	6.0	7.0	2.0	8.0	6.0	2.0	2.2952724,2.2952724	0.97106093	0.3818463	0.5238116	III-1-1	III-2-2	III-3-6	II-1-8	II-2-3	I-1-9	1.0
order-39	6.0	7.0	2.0	8.0	6.0	2.0	2.2952724,2.2952724	0.97106093	0.3818463	0.5238116	III-1-7	III-2-1	III-3-9	II-1-4	II-2-2	I-1-9	3.0
order-39	6.0	7.0	2.0	8.0	6.0	2.0	2.2952724,2.2952724	0.97106093	0.3818463	0.5238116	III-1-9	III-2-9	III-3-10	II-1-8	II-2-9	I-1-4	3.0
order-39	6.0	7.0	2.0	8.0	6.0	2.0	2.2952724,2.2952724	0.97106093	0.3818463	0.5238116	III-1-10	III-2-8	III-3-10	II-1-1	II-2-9	I-1-6	4.0
order-39	6.0	7.0	2.0	8.0	6.0	2.0	2.2952724,2.2952724	0.97106093	0.3818463	0.5238116	III-1-5	III-2-8	III-3-8	II-1-3	II-2-1	I-1-2	2.0
order-39	6.0	7.0	2.0	8.0	6.0	2.0	2.2952724,2.2952724	0.97106093	0.3818463	0.5238116	III-1-9	III-2-6	III-3-4	II-1-2	II-2-4	I-1-9	1.0
order-39	6.0	7.0	2.0	8.0	6.0	2.0	2.2952724,2.2952724	0.97106093	0.3818463	0.5238116	III-1-9	III-2-7	III-3-10	II-1-5	II-2-3	I-1-9	3.0
order-39	6.0	7.0	2.0	8.0	6.0	2.0	2.2952724,2.2952724	0.97106093	0.3818463	0.5238116	III-1-10	III-2-7	III-3-10	II-1-9	II-2-8	I-1-1	2.0
order-39	6.0	7.0	2.0	8.0	6.0	2.0	2.2952724,2.2952724	0.97106093	0.3818463	0.5238116	III-1-3	III-2-9	III-3-4	II-1-9	II-2-8	I-1-8	1.0
order-39	6.0	7.0	2.0	8.0	6.0	2.0	2.2952724,2.2952724	0.97106093	0.3818463	0.5238116	III-1-10	III-2-10	III-3-7	II-1-5	II-2-3	I-1-3	2.0
order-39	6.0	7.0	2.0	8.0	6.0	2.0	2.2952724,2.2952724	0.97106093	0.3818463	0.5238116	III-1-1	III-2-6	III-3-3	II-1-4	II-2-6	I-1-7	1.0
order-39	6.0	7.0	2.0	8.0	6.0	2.0	2.2952724,2.2952724	0.97106093	0.3818463	0.5238116	III-1-6	III-2-9	III-3-4	II-1-3	II-2-10	I-1-2	4.0
order-39	6.0	7.0	2.0	8.0	6.0	2.0	2.2952724,2.2952724	0.97106093	0.3818463	0.5238116	III-1-1	III-2-3	III-3-8	II-1-8	II-2-10	I-1-1	0.0
order-39	6.0	7.0	2.0	8.0	6.0	2.0	2.2952724,2.2952724	0.97106093	0.3818463	0.5238116	III-1-3	III-2-6	III-3-1	II-1-10	II-2-7	I-1-10	2.0
order-39	6.0	7.0	2.0	8.0	6.0	2.0	2.2952724,2.2952724	0.97106093	0.3818463	0.5238116	III-1-3	III-2-2	III-3-5	II-1-3	II-2-1	I-1-5	2.0
order-39	6.0	7.0	2.0	8.0	6.0	2.0	2.2952724,2.2952724	0.97106093	0.3818463	0.5238116	III-1-7	III-2-4	III-3-5	II-1-9	II-2-2	I-1-7	1.0
order-39	6.0	7.0	2.0	8.0	6.0	2.0	2.2952724,2.2952724	0.97106093	0.3818463	0.5238116	III-1-4	III-2-7	III-3-1	II-1-2	II-2-9	I-1-1	0.0
order-39	6.0	7.0	2.0	8.0	6.0	2.0	2.2952724,2.2952724	0.97106093	0.3818463	0.5238116	III-1-7	III-2-3	III-3-1	II-1-2	II-2-8	I-1-3	3.0
order-39	6.0	7.0	2.0	8.0	6.0	2.0	2.2952724,2.2952724	0.97106093	0.3818463	0.5238116	III-1-1	III-2-5	III-3-1	II-1-5	II-2-8	I-1-1	3.0
order-39	6.0	7.0	2.0	8.0	6.0	2.0	2.2952724,2.2952724	0.97106093	0.3818463	0.5238116	III-1-2	III-2-5	III-3-9	II-1-3	II-2-3	I-1-2	1.0
order-39	6.0	7.0	2.0	8.0	6.0	2.0	2.2952724,2.2952724	0.97106093	0.3818463	0.5238116	III-1-3	III-2-4	III-3-3	II-1-8	II-2-9	I-1-2	4.0
order-39	6.0	7.0	2.0	8.0	6.0	2.0	2.2952724,2.2952724	0.97106093	0.3818463	0.5238116	III-1-5	III-2-6	III-3-8	II-1-7	II-2-8	I-1-1	4.0
order-39	6.0	7.0	2.0	8.0	6.0	2.0	2.2952724,2.2952724	0.97106093	0.3818463	0.5238116	III-1-6	III-2-7	III-3-8	II-1-10	II-2-6	I-1-8	2.0
order-39	6.0	7.0	2.0	8.0	6.0	2.0	2.2952724,2.2952724	0.97106093	0.3818463	0.5238116	III-1-1	III-2-10	III-3-9	II-1-9	II-2-8	I-1-2	0.0
order-39	6.0	7.0	2.0	8.0	6.0	2.0	2.2952724,2.2952724	0.97106093	0.3818463	0.5238116	III-1-6	III-2-3	III-3-8	II-1-2	II-2-4	I-1-5	3.0
order-39	6.0	7.0	2.0	8.0	6.0	2.0	2.2952724,2.2952724	0.97106093	0.3818463	0.5238116	III-1-5	III-2-3	III-3-5	II-1-8	II-2-3	I-1-10	4.0
order-39	6.0	7.0	2.0	8.0	6.0	2.0	2.2952724,2.2952724	0.97106093	0.3818463	0.5238116	III-1-8	III-2-9	III-3-7	II-1-2	II-2-4	I-1-9	0.0
order-39	6.0	7.0	2.0	8.0	6.0	2.0	2.2952724,2.2952724	0.97106093	0.3818463	0.5238116	III-1-6	III-2-10	III-3-7	II-1-3	II-2-10	I-1-8	4.0
order-39	6.0	7.0	2.0	8.0	6.0	2.0	2.2952724,2.2952724	0.97106093	0.3818463	0.5238116	III-1-2	III-2-1	III-3-8	II-1-4	II-2-5	I-1-3	3.0
order-39	6.0	7.0	2.0	8.0	6.0	2.0	2.2952724,2.2952724	0.97106093	0.3818463	0.5238116	III-1-1	III-2-8	III-3-5	II-1-7	II-2-10	I-1-7	0.0
order-39	6.0	7.0	2.0	8.0	6.0	2.0	2.2952724,2.2952724	0.97106093	0.3818463	0.5238116	III-1-3	III-2-6	III-3-6	II-1-4	II-2-6	I-1-1	0.0
order-39	6.0	7.0	2.0	8.0	6.0	2.0	2.2952724,2.2952724	0.97106093	0.3818463	0.5238116	III-1-2	III-2-2	III-3-6	II-1-1	II-2-5	I-1-10	1.0
order-39	6.0	7.0	2.0	8.0	6.0	2.0	2.2952724,2.2952724	0.97106093	0.3818463	0.5238116	III-1-4	III-2-3	III-3-6	II-1-3	II-2-1	I-1-8	0.0
order-39	6.0	7.0	2.0	8.0	6.0	2.0	2.2952724,2.2952724	0.97106093	0.3818463	0.5238116	III-1-2	III-2-1	III-3-8	II-1-2	II-2-5	I-1-3	3.0
order-39	6.0	7.0	2.0	8.0	6.0	2.0	2.2952724,2.2952724	0.97106093	0.3818463	0.5238116	III-1-3	III-2-3	III-3-4	II-1-5	II-2-3	I-1-7	3.0
order-39	6.0	7.0	2.0	8.0	6.0	2.0	2.2952724,2.2952724	0.97106093	0.3818463	0.5238116	III-1-3	III-2-9	III-3-2	II-1-2	II-2-10	I-1-3	1.0
order-39	6.0	7.0	2.0	8.0	6.0	2.0	2.2952724,2.2952724	0.97106093	0.3818463	0.5238116	III-1-7	III-2-2	III-3-3	II-1-1	II-2-1	I-1-9	3.0
order-39	6.0	7.0	2.0	8.0	6.0	2.0	2.2952724,2.2952724	0.97106093	0.3818463	0.5238116	III-1-9	III-2-4	III-3-2	II-1-7	II-2-3	I-1-9	3.0
order-40	0.0	7.0	3.0	5.0	9.0	0.0	7.202539,7.202539	0.85138303	0.12783426	0.56305194	III-1-9	III-2-1	III-3-2	II-1-1	II-2-7	I-1-4	3.0
order-40	0.0	7.0	3.0	5.0	9.0	0.0	7.202539,7.202539	0.85138303	0.12783426	0.56305194	III-1-9	III-2-7	III-3-10	II-1-9	II-2-2	I-1-3	0.0
order-40	0.0	7.0	3.0	5.0	9.0	0.0	7.202539,7.202539	0.85138303	0.12783426	0.56305194	III-1-7	III-2-4	III-3-5	II-1-2	II-2-9	I-1-6	1.0
order-40	0.0	7.0	3.0	5.0	9.0	0.0	7.202539,7.202539	0.85138303	0.12783426	0.56305194	III-1-4	III-2-1	III-3-3	II-1-10	II-2-9	I-1-6	0.0
order-40	0.0	7.0	3.0	5.0	9.0	0.0	7.202539,7.202539	0.85138303	0.12783426	0.56305194	III-1-3	III-2-9	III-3-6	II-1-1	II-2-5	I-1-4	0.0
order-40	0.0	7.0	3.0	5.0	9.0	0.0	7.202539,7.202539	0.85138303	0.12783426	0.56305194	III-1-10	III-2-7	III-3-4	II-1-5	II-2-7	I-1-5	1.0
order-40	0.0	7.0	3.0	5.0	9.0	0.0	7.202539,7.202539	0.85138303	0.12783426	0.56305194	III-1-2	III-2-2	III-3-3	II-1-3	II-2-6	I-1-4	3.0
order-40	0.0	7.0	3.0	5.0	9.0	0.0	7.202539,7.202539	0.85138303	0.12783426	0.56305194	III-1-7	III-2-7	III-3-9	II-1-6	II-2-8	I-1-2	3.0
order-40	0.0	7.0	3.0	5.0	9.0	0.0	7.202539,7.202539	0.85138303	0.12783426	0.56305194	III-1-4	III-2-4	III-3-9	II-1-2	II-2-5	I-1-2	4.0
order-40	0.0	7.0	3.0	5.0	9.0	0.0	7.202539,7.202539	0.85138303	0.12783426	0.56305194	III-1-10	III-2-10	III-3-5	II-1-5	II-2-10	I-1-3	1.0
order-40	0.0	7.0	3.0	5.0	9.0	0.0	7.202539,7.202539	0.85138303	0.12783426	0.56305194	III-1-1	III-2-8	III-3-9	II-1-1	II-2-5	I-1-2	1.0
order-40	0.0	7.0	3.0	5.0	9.0	0.0	7.202539,7.202539	0.85138303	0.12783426	0.56305194	III-1-10	III-2-5	III-3-10	II-1-5	II-2-9	I-1-3	1.0
order-40	0.0	7.0	3.0	5.0	9.0	0.0	7.202539,7.202539	0.85138303	0.12783426	0.56305194	III-1-8	III-2-7	III-3-7	II-1-7	II-2-3	I-1-5	4.0
order-40	0.0	7.0	3.0	5.0	9.0	0.0	7.202539,7.202539	0.85138303	0.12783426	0.56305194	III-1-2	III-2-3	III-3-6	II-1-7	II-2-2	I-1-10	4.0
order-40	0.0	7.0	3.0	5.0	9.0	0.0	7.202539,7.202539	0.85138303	0.12783426	0.56305194	III-1-6	III-2-10	III-3-6	II-1-2	II-2-7	I-1-2	1.0
order-40	0.0	7.0	3.0	5.0	9.0	0.0	7.202539,7.202539	0.85138303	0.12783426	0.56305194	III-1-3	III-2-5	III-3-2	II-1-10	II-2-8	I-1-2	4.0
order-40	0.0	7.0	3.0	5.0	9.0	0.0	7.202539,7.202539	0.85138303	0.12783426	0.56305194	III-1-6	III-2-8	III-3-5	II-1-4	II-2-4	I-1-7	0.0
order-40	0.0	7.0	3.0	5.0	9.0	0.0	7.202539,7.202539	0.85138303	0.12783426	0.56305194	III-1-3	III-2-2	III-3-6	II-1-8	II-2-2	I-1-6	4.0
order-40	0.0	7.0	3.0	5.0	9.0	0.0	7.202539,7.202539	0.85138303	0.12783426	0.56305194	III-1-3	III-2-7	III-3-8	II-1-10	II-2-9	I-1-10	4.0
order-40	0.0	7.0	3.0	5.0	9.0	0.0	7.202539,7.202539	0.85138303	0.12783426	0.56305194	III-1-4	III-2-9	III-3-1	II-1-2	II-2-3	I-1-4	0.0
order-40	0.0	7.0	3.0	5.0	9.0	0.0	7.202539,7.202539	0.85138303	0.12783426	0.56305194	III-1-6	III-2-2	III-3-6	II-1-4	II-2-1	I-1-3	1.0
order-40	0.0	7.0	3.0	5.0	9.0	0.0	7.202539,7.202539	0.85138303	0.12783426	0.56305194	III-1-7	III-2-2	III-3-1	II-1-2	II-2-9	I-1-3	2.0
order-40	0.0	7.0	3.0	5.0	9.0	0.0	7.202539,7.202539	0.85138303	0.12783426	0.56305194	III-1-7	III-2-8	III-3-1	II-1-5	II-2-8	I-1-10	2.0
order-40	0.0	7.0	3.0	5.0	9.0	0.0	7.202539,7.202539	0.85138303	0.12783426	0.56305194	III-1-2	III-2-9	III-3-2	II-1-2	II-2-2	I-1-9	0.0
order-40	0.0	7.0	3.0	5.0	9.0	0.0	7.202539,7.202539	0.85138303	0.12783426	0.56305194	III-1-6	III-2-6	III-3-2	II-1-9	II-2-8	I-1-5	2.0
order-40	0.0	7.0	3.0	5.0	9.0	0.0	7.202539,7.202539	0.85138303	0.12783426	0.56305194	III-1-6	III-2-10	III-3-2	II-1-3	II-2-4	I-1-2	2.0
order-40	0.0	7.0	3.0	5.0	9.0	0.0	7.202539,7.202539	0.85138303	0.12783426	0.56305194	III-1-4	III-2-1	III-3-5	II-1-8	II-2-3	I-1-4	0.0
order-40	0.0	7.0	3.0	5.0	9.0	0.0	7.202539,7.202539	0.85138303	0.12783426	0.56305194	III-1-1	III-2-4	III-3-2	II-1-9	II-2-9	I-1-3	1.0
order-40	0.0	7.0	3.0	5.0	9.0	0.0	7.202539,7.202539	0.85138303	0.12783426	0.56305194	III-1-1	III-2-10	III-3-6	II-1-1	II-2-7	I-1-4	0.0
order-40	0.0	7.0	3.0	5.0	9.0	0.0	7.202539,7.202539	0.85138303	0.12783426	0.56305194	III-1-3	III-2-4	III-3-3	II-1-4	II-2-7	I-1-9	1.0
order-40	0.0	7.0	3.0	5.0	9.0	0.0	7.202539,7.202539	0.85138303	0.12783426	0.56305194	III-1-1	III-2-9	III-3-9	II-1-9	II-2-3	I-1-7	2.0
order-40	0.0	7.0	3.0	5.0	9.0	0.0	7.202539,7.202539	0.85138303	0.12783426	0.56305194	III-1-5	III-2-9	III-3-5	II-1-5	II-2-3	I-1-2	4.0
order-40	0.0	7.0	3.0	5.0	9.0	0.0	7.202539,7.202539	0.85138303	0.12783426	0.56305194	III-1-8	III-2-8	III-3-5	II-1-5	II-2-1	I-1-2	4.0
order-40	0.0	7.0	3.0	5.0	9.0	0.0	7.202539,7.202539	0.85138303	0.12783426	0.56305194	III-1-7	III-2-8	III-3-6	II-1-2	II-2-2	I-1-8	3.0
order-40	0.0	7.0	3.0	5.0	9.0	0.0	7.202539,7.202539	0.85138303	0.12783426	0.56305194	III-1-5	III-2-7	III-3-5	II-1-4	II-2-2	I-1-6	1.0
order-40	0.0	7.0	3.0	5.0	9.0	0.0	7.202539,7.202539	0.85138303	0.12783426	0.56305194	III-1-9	III-2-6	III-3-4	II-1-5	II-2-5	I-1-3	2.0
order-40	0.0	7.0	3.0	5.0	9.0	0.0	7.202539,7.202539	0.85138303	0.12783426	0.56305194	III-1-7	III-2-8	III-3-2	II-1-6	II-2-8	I-1-8	1.0
order-40	0.0	7.0	3.0	5.0	9.0	0.0	7.202539,7.202539	0.85138303	0.12783426	0.56305194	III-1-4	III-2-3	III-3-1	II-1-8	II-2-9	I-1-7	0.0
order-40	0.0	7.0	3.0	5.0	9.0	0.0	7.202539,7.202539	0.85138303	0.12783426	0.56305194	III-1-3	III-2-7	III-3-8	II-1-4	II-2-6	I-1-6	0.0
order-40	0.0	7.0	3.0	5.0	9.0	0.0	7.202539,7.202539	0.85138303	0.12783426	0.56305194	III-1-9	III-2-7	III-3-3	II-1-10	II-2-4	I-1-8	1.0
order-40	0.0	7.0	3.0	5.0	9.0	0.0	7.202539,7.202539	0.85138303	0.12783426	0.56305194	III-1-6	III-2-4	III-3-5	II-1-2	II-2-2	I-1-5	3.0
order-40	0.0	7.0	3.0	5.0	9.0	0.0	7.202539,7.202539	0.85138303	0.12783426	0.56305194	III-1-3	III-2-1	III-3-3	II-1-5	II-2-10	I-1-8	3.0
order-40	0.0	7.0	3.0	5.0	9.0	0.0	7.202539,7.202539	0.85138303	0.12783426	0.56305194	III-1-3	III-2-7	III-3-3	II-1-6	II-2-1	I-1-4	3.0
order-40	0.0	7.0	3.0	5.0	9.0	0.0	7.202539,7.202539	0.85138303	0.12783426	0.56305194	III-1-6	III-2-10	III-3-10	II-1-7	II-2-5	I-1-6	2.0
order-40	0.0	7.0	3.0	5.0	9.0	0.0	7.202539,7.202539	0.85138303	0.12783426	0.56305194	III-1-8	III-2-10	III-3-6	II-1-7	II-2-9	I-1-6	2.0
order-40	0.0	7.0	3.0	5.0	9.0	0.0	7.202539,7.202539	0.85138303	0.12783426	0.56305194	III-1-1	III-2-4	III-3-8	II-1-6	II-2-6	I-1-6	3.0
order-40	0.0	7.0	3.0	5.0	9.0	0.0	7.202539,7.202539	0.85138303	0.12783426	0.56305194	III-1-2	III-2-5	III-3-5	II-1-3	II-2-1	I-1-5	0.0
order-40	0.0	7.0	3.0	5.0	9.0	0.0	7.202539,7.202539	0.85138303	0.12783426	0.56305194	III-1-6	III-2-1	III-3-2	II-1-1	II-2-2	I-1-9	0.0
order-40	0.0	7.0	3.0	5.0	9.0	0.0	7.202539,7.202539	0.85138303	0.12783426	0.56305194	III-1-6	III-2-4	III-3-3	II-1-6	II-2-1	I-1-6	0.0
order-40	0.0	7.0	3.0	5.0	9.0	0.0	7.202539,7.202539	0.85138303	0.12783426	0.56305194	III-1-9	III-2-4	III-3-4	II-1-8	II-2-10	I-1-9	0.0
[truncated: 3,000 more rows]
