# Supplementary material for: Learning to Select Supplier Portfolios for Service Supply Chain
Source: PLoS One. 2016 May 19;11(5):e0155672. doi: 10.1371/journal.pone.0155672 (PMC4873154; doi:10.1371/journal.pone.0155672)
Supplement: S1 Suppliers and Labeled Orders — In the compressed file S1_Suppliers_and_Labeled_Orders.zip, we can find 7 text files which are the needed data for our experiments. “S1_File_orders.txt” stores the labeled orders. “S1_File_suppliers-I.txt” stores the supplier information in Level I. Similarly, “S1_File_suppliers-II-1.txt, S1_File_suppliers-II-2.txt, S1_File_suppliers-III-1.txt, S1_File_suppliers-III-2.txt, S1_File_suppliers-III-3.txt” are the supplier information for specific categories. (ZIP) [file pone.0155672.s001.zip › S1_Data/S1_file_suppliers-I.txt]

I-1-1	7	1,9	6	7	7	9	8	7	8.5	7	8	9	6	6	6
I-1-2	4	10,7	1	6	6	6	9	4	5	2	6	5	6	8	2
I-1-3	5	3.5,8	3	6	1	4	6	4	6	7	9	4	4	5	2
I-1-4	1	6.3,2.9	6	1	7	6	6	7	1	9	5	6	6	7	1
I-1-5	5	9,5	7	3	9.5	7	2	6	3	5	6	8	7	6	3
I-1-6	0	3,5	3	6	2	6	7	3	6	7	1	6	6	3	6
I-1-7	7	9,7	1	2	2	5	3	6	3	3	8	7	3	6	3
I-1-8	2	5,3	5	10	1	8	5	10	2	7	9	4	6	3	3
I-1-9	6	1,10	6	6	3	7	2	2	8	2	10	3	10	2	7
I-1-10	4	3,0	5	1	6	1	7	10	3	5	7	5	4	6	3
