# Supplementary material for: Learning to Select Supplier Portfolios for Service Supply Chain
Source: PLoS One. 2016 May 19;11(5):e0155672. doi: 10.1371/journal.pone.0155672 (PMC4873154; doi:10.1371/journal.pone.0155672)
Supplement: S1 Suppliers and Labeled Orders — In the compressed file S1_Suppliers_and_Labeled_Orders.zip, we can find 7 text files which are the needed data for our experiments. “S1_File_orders.txt” stores the labeled orders. “S1_File_suppliers-I.txt” stores the supplier information in Level I. Similarly, “S1_File_suppliers-II-1.txt, S1_File_suppliers-II-2.txt, S1_File_suppliers-III-1.txt, S1_File_suppliers-III-2.txt, S1_File_suppliers-III-3.txt” are the supplier information for specific categories. (ZIP) [file pone.0155672.s001.zip › S1_Data/S1_file_suppliers-II-1.txt]

II-1-1	5	2,9	9	5	1	7	8	7	8.5	7	7	9	7	10	9
II-1-2	3	4,0	3	5	3	4	8	7	10	8	7	9	4	10	7
II-1-3	8	4,9	5	8	8	7	5	4	10	8	7	9	4	3	4
II-1-4	5	3,7	9	6	7	1	3	4	3	5	4	8	5	9	7
II-1-5	7	5,5	3	5	1	3	10	5	9	6	7	4	6	3	1
II-1-6	4	1,8	5	3	3	4	7	6	3	5	1	7	8	4	3
II-1-7	7	4,5	8	8	9	8	6	7	5	3	3	6	6	6	4
II-1-8	4	6,3	4	5	6	6	3	5	1	4	4	4	3	5	9
II-1-9	7	8,6	7	7	5	5	9	7	4	7	9	6	5	7	9
II-1-10	1	10,2	6	4	3	3	3	6	7	5	9	8	3	6	7
