# Supplementary material for: Learning to Select Supplier Portfolios for Service Supply Chain
Source: PLoS One. 2016 May 19;11(5):e0155672. doi: 10.1371/journal.pone.0155672 (PMC4873154; doi:10.1371/journal.pone.0155672)
Supplement: S1 Suppliers and Labeled Orders — In the compressed file S1_Suppliers_and_Labeled_Orders.zip, we can find 7 text files which are the needed data for our experiments. “S1_File_orders.txt” stores the labeled orders. “S1_File_suppliers-I.txt” stores the supplier information in Level I. Similarly, “S1_File_suppliers-II-1.txt, S1_File_suppliers-II-2.txt, S1_File_suppliers-III-1.txt, S1_File_suppliers-III-2.txt, S1_File_suppliers-III-3.txt” are the supplier information for specific categories. (ZIP) [file pone.0155672.s001.zip › S1_Data/S1_File_suppliers-II-2.txt]

II-2-1	7	10,0	10	8	7	9	8	7	8.5	7	4	9	6	6	7
II-2-2	7	7,6	8	8	6	4	6	3	8	8	6	7	9	8	5
II-2-3	3	3,9	7	9	2	3	3	6	9	4	4	6	2	8	5
II-2-4	6	9,4	8	4	9	5	2	8	5	9	8	8	8	4	7
II-2-5	8	6,2	7	7	3	8	8	4	7	8	3	3	8	4	5
II-2-6	4	8,5	8	4	6	9	4	3	6	5	6	5	4	3	8
II-2-7	3	9,1	3	8	5	5	6	7	3	10	4	5	6	7	3
II-2-8	2	3,0	6	9	7	8	4	6	9	8	9	7	4	6	7
II-2-9	7	6,9	6	9	8	9	2	9	2	3	3	8	9	5	6
II-2-10	5	2,10	9	2	3	3	7	4	9	5	2	5	6	3	9
