# Supplementary material for: Learning to Select Supplier Portfolios for Service Supply Chain
Source: PLoS One. 2016 May 19;11(5):e0155672. doi: 10.1371/journal.pone.0155672 (PMC4873154; doi:10.1371/journal.pone.0155672)
Supplement: S1 Suppliers and Labeled Orders — In the compressed file S1_Suppliers_and_Labeled_Orders.zip, we can find 7 text files which are the needed data for our experiments. “S1_File_orders.txt” stores the labeled orders. “S1_File_suppliers-I.txt” stores the supplier information in Level I. Similarly, “S1_File_suppliers-II-1.txt, S1_File_suppliers-II-2.txt, S1_File_suppliers-III-1.txt, S1_File_suppliers-III-2.txt, S1_File_suppliers-III-3.txt” are the supplier information for specific categories. (ZIP) [file pone.0155672.s001.zip › S1_Data/S1_File_suppliers-III-1.txt]

III-1-1	9	10,10	10	8	7	9	8	7	8.5	7	6	9	6	6	8
III-1-2	5	6,8	3	5	6	7	5	4	6	2	6	7	10	8	3
III-1-3	9	5,7	6	8	6	8	7	8	4	6	8	5	5	6	7
III-1-4	6	7,8	8	6	7	7	6	3	8	8	4	7	8	4	3
III-1-5	8	2,8	2	4	5	8	7	6	9	4	3	4	4	2	5
III-1-6	7	3,10	9	8	6	7	8	4	5	9	8	8	8	7	8
III-1-7	9	9,1	8	7	5	6	7	8	7	8	4	6	9	8	9
III-1-8	10	5,5	7	8	6	5	5	9	6	5	7	9	2	3	3
III-1-9	6	3,2	8	4	5	9	7	2	3	10	4	4	9	5	2
III-1-10	3	8,1	1	2	4	7	8	7	6	5	6	7	6	7	8
