# Supplementary material for: Learning to Select Supplier Portfolios for Service Supply Chain
Source: PLoS One. 2016 May 19;11(5):e0155672. doi: 10.1371/journal.pone.0155672 (PMC4873154; doi:10.1371/journal.pone.0155672)
Supplement: S1 Suppliers and Labeled Orders — In the compressed file S1_Suppliers_and_Labeled_Orders.zip, we can find 7 text files which are the needed data for our experiments. “S1_File_orders.txt” stores the labeled orders. “S1_File_suppliers-I.txt” stores the supplier information in Level I. Similarly, “S1_File_suppliers-II-1.txt, S1_File_suppliers-II-2.txt, S1_File_suppliers-III-1.txt, S1_File_suppliers-III-2.txt, S1_File_suppliers-III-3.txt” are the supplier information for specific categories. (ZIP) [file pone.0155672.s001.zip › S1_Data/S1_File_suppliers-III-2.txt]

III-2-1	8	10,10	10	8	7	9	8	7	8.5	7	5	9	6	6	5
III-2-2	9	4,9	3	5	4	8	5	4	6	4	3	5	5	3	5
III-2-3	5	9,3	9	6	7	4	3	4	5	6	2	7	7	9	4
III-2-4	7	7,9	3	5	1	7	4	5	3	8	3	6	6	4	7
III-2-5	4	1,8	5	3	3	6	7	6	8	4	3	6	8	4	8
III-2-6	8	4,5	8	8	9	8	6	7	9	6	4	5	6	6	3
III-2-7	6	3,6	4	5	6	6	3	6	7	4	4	4	3	5	1
III-2-8	4	6,8	7	7	5	5	9	5	1	7	9	6	5	7	4
III-2-9	4	10,2	6	4	3	3	3	5	3	5	9	8	3	6	7
III-2-10	5	8,3	8	8	8	8	5	8	8	2	3	5	4	3	8
