# Supplementary material for: Learning to Select Supplier Portfolios for Service Supply Chain
Source: PLoS One. 2016 May 19;11(5):e0155672. doi: 10.1371/journal.pone.0155672 (PMC4873154; doi:10.1371/journal.pone.0155672)
Supplement: S1 Suppliers and Labeled Orders — In the compressed file S1_Suppliers_and_Labeled_Orders.zip, we can find 7 text files which are the needed data for our experiments. “S1_File_orders.txt” stores the labeled orders. “S1_File_suppliers-I.txt” stores the supplier information in Level I. Similarly, “S1_File_suppliers-II-1.txt, S1_File_suppliers-II-2.txt, S1_File_suppliers-III-1.txt, S1_File_suppliers-III-2.txt, S1_File_suppliers-III-3.txt” are the supplier information for specific categories. (ZIP) [file pone.0155672.s001.zip › S1_Data/S1_File_suppliers-III-3.txt]

III-3-1	9	10,10	10	8	7	9	8	7	8.5	7	6	9	6	6	4
III-3-2	4	3,8	9	2	6	7	9	3	4	8	1	5	6	8	2
III-3-3	8	5,2,	6	7	1	6	6	1	7.9	9	2	4	4	5	2
III-3-4	1	1,9	6	3	7	8	6	5	3	7	7	5	4	6	7
III-3-5	5	10,7	7	3	3	6	2	6	7	6	2	6	7	1	9
III-3-6	6	3.5,8	3	5	7	9	7	1	6	3	7	1	6	3	5
III-3-7	7	6.3,2.9	1	4	6	5	3	3	1	6	9	7	3	6	7
III-3-8	3	9,5	5	5	1	8	5	6	4	9	3	9	6	3	3
III-3-9	6	3,8.6	6	6	4	7	2	2	8	2	10	3	10	2	7
III-3-10	8	0,5	5	1	2	1	7	10	3	5	7	5	4	6	3
